# Supplementary material for: Programmed cell death activated by Rose Bengal in Arabidopsis thaliana cell suspension cultures requires functional chloroplasts
Source: J Exp Bot. 2014 Apr 10;65(12):3081–95. doi: 10.1093/jxb/eru151 (PMC4071827; doi:10.1093/jxb/eru151)
Supplement: Supplementary Data [file supp_eru151_jexbot120030_file003.xls]

## Sheet: .xls)res_limma_per.vs.c.txt_18(
Table S3. Set of transcripts down- and up-regulated in arabidopsis cell suspension cultures after the 30-min treatment with 0.5 mM hydrogen peroxide (adjusted p-value < 0.05).
#TOP transcripts indicated in red are overexpressed after the treatment
#BOTTOM transcripts indicated in green are repressed after the treatment
Probe ID	AGI ID	Log2 ratio	Adj.p.value	Description
253268_s_at	At4g34131;At4g34135	5.77181	3.07495e-09	[AT4G34131, UDP-glucosyl transferase 73B3];[AT4G34135, UDP-glucosyltransferase 73B2]
254759_at	At4g13180	3.32112	9.76107e-09	NAD(P)-binding Rossmann-fold superfamily protein
255543_at	At4g01870	4.67076	7.23578e-08	tolB protein-related
260602_at	At1g55920	2.61802	3.10275e-07	serine acetyltransferase 2;1
246584_at	At5g14730	4.28163	4.52845e-07	unknown protein; CONTAINS InterPro DOMAIN/s: Protein of unknown function DUF1645 (InterPro:IPR012442); BEST Arabidopsis thaliana protein match is: unknown protein (TAIR:AT3G01513.1); Has 85 Blast hits to 83 proteins in 14 species: Archae - 0; Bacteria - 9; Metazoa - 0; Fungi - 0; Plants - 76; Viruses - 0; Other Eukaryotes - 0 (source: NCBI BLink).
265572_at	NA	3.46736	4.52845e-07	no_match
247351_at	At5g63790	3.16346	4.63612e-07	NAC domain containing protein 102
262518_at	At1g17170	4.50088	5.82823e-07	glutathione S-transferase TAU 24
266296_at	At2g29420	3.17607	5.82823e-07	glutathione S-transferase tau 7
253281_at	At4g34138	1.84715	1.33804e-06	UDP-glucosyl transferase 73B1
256589_at	At3g28740	3.73897	1.33804e-06	Cytochrome P450 superfamily protein
266290_at	At2g29490	3.20756	1.48868e-06	glutathione S-transferase TAU 1
252671_at	At3g44190	2.53698	1.73947e-06	FAD/NAD(P)-binding oxidoreductase family protein
263184_at	At1g05560	2.90877	1.73947e-06	UDP-glucosyltransferase 75B1
258487_at	At3g02550	4.40949	2.35851e-06	LOB domain-containing protein 41
257421_at	At1g12030	3.2796	3.63795e-06	Protein of unknown function (DUF506)
259040_at	At3g09270	2.78532	3.73414e-06	glutathione S-transferase TAU 8
246418_at	At5g16960	4.08842	4.00197e-06	Zinc-binding dehydrogenase family protein
259875_s_at	At1g76680;At1g76690	2.85141	4.75815e-06	[AT1G76680, 12-oxophytodienoate reductase 1];[AT1G76690, 12-oxophytodienoate reductase 2]
254343_at	At4g21990	2.7674	6.80467e-06	APS reductase 3
248607_at	At5g49480	1.63551	1.04461e-05	Ca2+-binding protein 1
257536_at	At3g02800	1.71858	1.04461e-05	Tyrosine phosphatase family protein
250781_at	At5g05410	2.59692	1.38409e-05	DRE-binding protein 2A
266737_at	At2g47140	2.09447	1.53588e-05	NAD(P)-binding Rossmann-fold superfamily protein
263182_at	At1g05575	2.4953	1.95595e-05	unknown protein; FUNCTIONS IN: molecular_function unknown; INVOLVED IN: anaerobic respiration; LOCATED IN: endomembrane system; EXPRESSED IN: 17 plant structures; EXPRESSED DURING: 9 growth stages; BEST Arabidopsis thaliana protein match is: unknown protein (TAIR:AT2G31945.1); Has 63 Blast hits to 63 proteins in 10 species: Archae - 0; Bacteria - 0; Metazoa - 0; Fungi - 0; Plants - 63; Viruses - …
261564_at	At1g01720	3.37055	2.0512e-05	NAC (No Apical Meristem) domain transcriptional regulator superfamily protein
250549_at	At5g07860	2.62795	2.67709e-05	HXXXD-type acyl-transferase family protein
257840_at	At3g25250	1.95586	2.84334e-05	AGC (cAMP-dependent, cGMP-dependent and protein kinase C) kinase family protein
261443_at	At1g28480	4.22511	2.92292e-05	Thioredoxin superfamily protein
246464_at	At5g16980	3.63201	3.0371e-05	Zinc-binding dehydrogenase family protein
257643_at	At3g25730	2.09843	3.14931e-05	ethylene response DNA binding factor 3
264314_at	At1g70420	1.749	4.39884e-05	Protein of unknown function (DUF1645)
259705_at	At1g77450	3.21466	5.07508e-05	NAC domain containing protein 32
249770_at	At5g24110	2.14499	5.87841e-05	WRKY DNA-binding protein 30
246463_at	At5g16970	2.06302	6.36061e-05	alkenal reductase
248134_at	At5g54860	2.03961	6.43046e-05	Major facilitator superfamily protein
245277_at	At4g15550	1.90932	6.544e-05	indole-3-acetate beta-D-glucosyltransferase
260405_at	At1g69930	1.95371	6.99297e-05	glutathione S-transferase TAU 11
246465_at	NA	1.61604	7.32613e-05	no_match
254652_at	At4g18170	1.58838	7.62917e-05	WRKY DNA-binding protein 28
263411_at	At2g28710	2.34578	8.005e-05	C2H2-type zinc finger family protein
254204_at	At4g24160	1.99236	8.02339e-05	alpha/beta-Hydrolases superfamily protein
262930_at	At1g65690	2.14812	8.42118e-05	Late embryogenesis abundant (LEA) hydroxyproline-rich glycoprotein family
247272_at	At5g64300	1.89221	9.60559e-05	GTP cyclohydrolase II
265499_at	At2g15480	1.57229	0.000101216	UDP-glucosyl transferase 73B5
256453_at	At1g75270	1.95531	0.000115786	dehydroascorbate reductase 2
250449_at	At5g10830	2.03295	0.000134777	S-adenosyl-L-methionine-dependent methyltransferases superfamily protein
254922_at	At4g11370	1.59659	0.000134777	RING-H2 finger A1A
256245_at	At3g12580	2.47514	0.000134777	heat shock protein 70
259979_at	At1g76600	2.31139	0.000137426	unknown protein; FUNCTIONS IN: molecular_function unknown; INVOLVED IN: N-terminal protein myristoylation; LOCATED IN: nucleolus, nucleus; EXPRESSED IN: 24 plant structures; EXPRESSED DURING: 15 growth stages; BEST Arabidopsis thaliana protein match is: unknown protein (TAIR:AT1G21010.1); Has 220 Blast hits to 220 proteins in 14 species: Archae - 0; Bacteria - 0; Metazoa - 0; Fungi - 0; Plants - …
267451_at	At2g33710	2.17786	0.0001467	Integrase-type DNA-binding superfamily protein
248381_at	At5g51830	1.59058	0.000149115	pfkB-like carbohydrate kinase family protein
261860_at	At1g50600	1.79499	0.000184916	scarecrow-like 5
266155_at	NA	2.67516	0.000184916	no_match
262228_at	At1g68690	1.5228	0.000203938	Protein kinase superfamily protein
250182_at	At5g14470	1.61435	0.000203938	GHMP kinase family protein
252230_at	At3g49810	1.31642	0.000204525	ARM repeat superfamily protein
250550_at	At5g07870	2.85182	0.000245203	HXXXD-type acyl-transferase family protein
260803_at	At1g78340	2.16805	0.000282076	glutathione S-transferase TAU 22
247488_at	At5g61820	1.51228	0.000282076	FUNCTIONS IN: molecular_function unknown; INVOLVED IN: biological_process unknown; LOCATED IN: vacuole; EXPRESSED IN: 24 plant structures; EXPRESSED DURING: 15 growth stages; CONTAINS InterPro DOMAIN/s: Stress up-regulated Nod 19 (InterPro:IPR011692); Has 30201 Blast hits to 17322 proteins in 780 species: Archae - 12; Bacteria - 1396; Metazoa - 17338; Fungi - 3422; Plants - 5037; Viruses - 0; Oth…
259479_at	At1g19020	1.37544	0.000286168	unknown protein; BEST Arabidopsis thaliana protein match is: unknown protein (TAIR:AT3G48180.1); Has 88 Blast hits to 88 proteins in 15 species: Archae - 0; Bacteria - 0; Metazoa - 0; Fungi - 0; Plants - 88; Viruses - 0; Other Eukaryotes - 0 (source: NCBI BLink).
258921_at	At3g10500	1.75251	0.000286168	NAC domain containing protein 53
252533_at	At3g46110	1.08714	0.00028878	Domain of unknown function (DUF966)
246327_at	At1g16670	1.06671	0.000292516	Protein kinase superfamily protein
246988_at	At5g67340	1.02956	0.000297202	ARM repeat superfamily protein
266299_at	At2g29450	2.4265	0.000315896	glutathione S-transferase tau 5
246293_at	At3g56710	2.01384	0.000352246	sigma factor binding protein 1
249078_at	At5g44070	1.39413	0.000393409	phytochelatin synthase 1 (PCS1)
256319_at	At1g35910	2.28419	0.000393409	Haloacid dehalogenase-like hydrolase (HAD) superfamily protein
267486_at	At2g02800	1.23106	0.000393409	protein kinase 2B
261023_at	At1g12200	1.42057	0.000393409	Flavin-binding monooxygenase family protein
262505_at	At1g21680	1.58317	0.000393409	DPP6 N-terminal domain-like protein
264000_at	At2g22500	1.26224	0.00044747	uncoupling protein 5
265327_at	At2g18210	1.61303	0.00044747	unknown protein; BEST Arabidopsis thaliana protein match is: unknown protein (TAIR:AT4G36500.1); Has 50 Blast hits to 50 proteins in 7 species: Archae - 0; Bacteria - 0; Metazoa - 0; Fungi - 0; Plants - 50; Viruses - 0; Other Eukaryotes - 0 (source: NCBI BLink).
252269_at	At3g49580	3.3863	0.000509611	response to low sulfur 1
267357_at	At2g40000	1.44558	0.000520695	ortholog of sugar beet HS1 PRO-1 2
264655_at	At1g09070	1.11676	0.000520695	soybean gene regulated by cold-2
251683_at	At3g57120	1.714	0.000520695	Protein kinase superfamily protein
261177_at	At1g04770	1.86044	0.000552736	Tetratricopeptide repeat (TPR)-like superfamily protein
248676_at	At5g48850	3.05336	0.000558217	Tetratricopeptide repeat (TPR)-like superfamily protein
263478_at	At2g31880	1.21723	0.000573208	Leucine-rich repeat protein kinase family protein
264202_at	At1g22810	3.3711	0.000573208	Integrase-type DNA-binding superfamily protein
264289_at	At1g61890	1.10653	0.000573208	MATE efflux family protein
265075_at	At1g55450	1.64735	0.000625598	S-adenosyl-L-methionine-dependent methyltransferases superfamily protein
253819_at	At4g28350	1.19217	0.000625612	Concanavalin A-like lectin protein kinase family protein
248332_at	At5g52640	2.40647	0.000698806	heat shock protein 90.1
247655_at	At5g59820	1.76381	0.000721261	C2H2-type zinc finger family protein
260225_at	At1g74590	1.22615	0.000919032	glutathione S-transferase TAU 10
250350_at	At5g12010	1.28761	0.000928063	unknown protein; INVOLVED IN: response to salt stress; LOCATED IN: chloroplast, plasma membrane, membrane; EXPRESSED IN: 23 plant structures; EXPRESSED DURING: 13 growth stages; BEST Arabidopsis thaliana protein match is: unknown protein (TAIR:AT4G29780.1); Has 1807 Blast hits to 1807 proteins in 277 species: Archae - 0; Bacteria - 0; Metazoa - 736; Fungi - 347; Plants - 385; Viruses - 0; Other E…
257140_at	At3g28910	1.20192	0.000928063	myb domain protein 30
255284_at	At4g04610	1.46908	0.00111643	APS reductase 1
252681_at	At3g44350	1.66932	0.00113537	NAC domain containing protein 61
250152_at	At5g15120	1.16055	0.00119665	Protein of unknown function (DUF1637)
258133_at	At3g24500	2.27798	0.00132547	multiprotein bridging factor 1C
258075_at	At3g25900	0.921283	0.00147179	Homocysteine S-methyltransferase family protein
262686_at	At1g75990	0.839578	0.00147179	PAM domain (PCI/PINT associated module) protein
246858_at	At5g25930	1.22169	0.00152109	Protein kinase family protein with leucine-rich repeat domain
256618_at	At3g24440	0.888065	0.00157607	Fibronectin type III domain-containing protein
260746_at	At1g78380	0.940964	0.00159955	glutathione S-transferase TAU 19
263931_at	At2g36220	1.90428	0.00159955	unknown protein; BEST Arabidopsis thaliana protein match is: unknown protein (TAIR:AT3G52710.1); Has 74 Blast hits to 74 proteins in 10 species: Archae - 0; Bacteria - 0; Metazoa - 0; Fungi - 0; Plants - 74; Viruses - 0; Other Eukaryotes - 0 (source: NCBI BLink).
245731_at	At1g73500	2.26925	0.00191107	MAP kinase kinase 9
253263_at	At4g34000	1.17182	0.00193886	abscisic acid responsive elements-binding factor 3
255904_at	At1g17860	1.81906	0.00193886	Kunitz family trypsin and protease inhibitor protein
264745_at	At1g62180	1.53589	0.00196399	5'adenylylphosphosulfate reductase 2
AFFX-r2-At-GAPDH-3_s_at	At3g04120	0.946233	0.00197314	glyceraldehyde-3-phosphate dehydrogenase C subunit 1
261344_at	At1g79710	1.65952	0.00197314	Major facilitator superfamily protein
266514_at	At2g47890	1.29079	0.00197314	B-box type zinc finger protein with CCT domain
248434_at	At5g51440	2.29774	0.00200957	HSP20-like chaperones superfamily protein
251054_at	At5g01540	1.29688	0.00202465	lectin receptor kinase a4.1
247811_at	At5g58430	0.89164	0.00206481	exocyst subunit exo70 family protein B1
254917_at	At4g11350	1.22487	0.00206481	Protein of unknown function (DUF604)
260878_at	At1g21450	1.65691	0.00209474	SCARECROW-like 1
262653_at	At1g14130	1.68319	0.00213017	2-oxoglutarate (2OG) and Fe(II)-dependent oxygenase superfamily protein
259037_at	At3g09350	1.69703	0.00222203	Fes1A
264746_at	At1g62300	1.18401	0.00226165	WRKY family transcription factor
254592_at	At4g18880	1.12443	0.00239442	heat shock transcription factor A4A
248045_at	At5g56030	1.20199	0.00243966	heat shock protein 81-2
253046_at	At4g37370	1.73487	0.00248801	cytochrome P450, family 81, subfamily D, polypeptide 8
246270_at	At4g36500	1.49787	0.00270001	unknown protein; FUNCTIONS IN: molecular_function unknown; INVOLVED IN: biological_process unknown; LOCATED IN: mitochondrion; EXPRESSED IN: 22 plant structures; EXPRESSED DURING: 13 growth stages; BEST Arabidopsis thaliana protein match is: unknown protein (TAIR:AT2G18210.1); Has 50 Blast hits to 50 proteins in 7 species: Archae - 0; Bacteria - 0; Metazoa - 0; Fungi - 0; Plants - 50; Viruses - 0…
245976_at	At5g13080	1.51044	0.00273405	WRKY DNA-binding protein 75
262911_s_at	At1g59860;At1g07400	2.16872	0.00302435	[AT1G59860, HSP20-like chaperones superfamily protein];[AT1G07400, HSP20-like chaperones superfamily protein]
263800_at	At2g24600	1.07119	0.00302435	Ankyrin repeat family protein
249754_at	At5g24530	1.01677	0.00302435	2-oxoglutarate (2OG) and Fe(II)-dependent oxygenase superfamily protein
251786_at	At3g55270	1.0565	0.00302985	mitogen-activated protein kinase phosphatase 1
249765_at	At5g24030	1.08095	0.00309878	SLAC1 homologue 3
247024_at	At5g66985	1.7085	0.00328017	unknown protein; Has 30201 Blast hits to 17322 proteins in 780 species: Archae - 12; Bacteria - 1396; Metazoa - 17338; Fungi - 3422; Plants - 5037; Viruses - 0; Other Eukaryotes - 2996 (source: NCBI BLink).
261129_at	At1g04820	0.875237	0.00328017	tubulin alpha-4 chain
247240_at	At5g64660	1.10116	0.00336645	CYS, MET, PRO, and GLY protein 2
260581_at	At2g47190	1.37253	0.0034369	myb domain protein 2
266983_at	At2g39400	1.04267	0.0034369	alpha/beta-Hydrolases superfamily protein
251942_at	At3g53480	1.85772	0.0034895	pleiotropic drug resistance 9
248582_at	At5g49910	0.720179	0.00355295	chloroplast heat shock protein 70-2
257309_at	At3g28150	1.26612	0.00364771	TRICHOME BIREFRINGENCE-LIKE 22
245254_at	At4g14680	1.51024	0.00366095	Pseudouridine synthase/archaeosine transglycosylase-like family protein
265440_at	At2g20960	1.05712	0.00368894	Arabidopsis phospholipase-like protein (PEARLI 4) family
264660_at	At1g09940	1.08723	0.00369672	Glutamyl-tRNA reductase family protein
258979_at	At3g09440	1.2838	0.00380547	Heat shock protein 70 (Hsp 70) family protein
252214_at	At3g50260	1.86604	0.00385418	cooperatively regulated by ethylene and jasmonate 1
261402_at	At1g79670	1.07195	0.00394544	Wall-associated kinase family protein
265501_at	At2g15490	1.70038	0.00416203	UDP-glycosyltransferase 73B4
262801_at	At1g21010	1.23775	0.00416203	unknown protein; FUNCTIONS IN: molecular_function unknown; INVOLVED IN: N-terminal protein myristoylation; LOCATED IN: cellular_component unknown; EXPRESSED IN: 24 plant structures; EXPRESSED DURING: 14 growth stages; BEST Arabidopsis thaliana protein match is: unknown protein (TAIR:AT1G76600.1); Has 206 Blast hits to 206 proteins in 13 species: Archae - 0; Bacteria - 0; Metazoa - 0; Fungi - 0; P…
266752_at	At2g47000	1.11533	0.00423188	ATP binding cassette subfamily B4
250944_at	At5g03380	1.20518	0.00424401	Heavy metal transport/detoxification superfamily protein
245821_at	At1g26270	1.09574	0.00427697	Phosphatidylinositol 3- and 4-kinase family protein
266461_at	At2g47730	1.64027	0.00449091	glutathione S-transferase phi 8
258794_at	At3g04710	0.894069	0.00456311	ankyrin repeat family protein
247215_at	At5g64905	2.03138	0.00464878	elicitor peptide 3 precursor
254256_at	At4g23180	1.12149	0.00477999	cysteine-rich RLK (RECEPTOR-like protein kinase) 10
260126_at	At1g36370	1.59536	0.00479271	serine hydroxymethyltransferase 7
254318_at	At4g22530	0.964068	0.00495076	S-adenosyl-L-methionine-dependent methyltransferases superfamily protein
264645_at	At1g08940	0.789738	0.00500894	Phosphoglycerate mutase family protein
263684_at	At1g26900	1.51502	0.00519233	Pentatricopeptide repeat (PPR) superfamily protein
263866_at	At2g36950	1.16932	0.00524123	Heavy metal transport/detoxification superfamily protein
246777_at	At5g27420	1.48851	0.00524123	carbon/nitrogen insensitive 1
254287_at	At4g22960	1.28764	0.00545545	Protein of unknown function (DUF544)
250994_at	At5g02490	1.20421	0.00571569	Heat shock protein 70 (Hsp 70) family protein
255259_at	At4g05020	0.92451	0.00571569	NAD(P)H dehydrogenase B2
254532_at	At4g19660	1.27114	0.00571569	NPR1-like protein 4
261199_at	At1g12950	0.92559	0.00594615	root hair specific 2
255502_at	At4g02410	1.25089	0.00595444	Concanavalin A-like lectin protein kinase family protein
248814_at	At5g46910	1.28394	0.00595444	Transcription factor jumonji (jmj) family protein / zinc finger (C5HC2 type) family protein
247205_at	At5g64890	1.23373	0.0060955	elicitor peptide 2 precursor
252474_at	At3g46620	1.15959	0.00672845	zinc finger (C3HC4-type RING finger) family protein
254300_at	At4g22780	0.885256	0.00694303	ACT domain repeat 7
265067_at	At1g03850	1.16742	0.00697864	Glutaredoxin family protein
258094_at	At3g14690	1.12209	0.0070794	cytochrome P450, family 72, subfamily A, polypeptide 15
263921_at	At2g36460	0.929057	0.00735995	Aldolase superfamily protein
245250_at	At4g17490	2.04646	0.007368	ethylene responsive element binding factor 6
257516_at	At1g69040	1.05622	0.00748626	ACT domain repeat 4
257951_at	At3g21700	0.89772	0.00757979	Ras-related small GTP-binding family protein
248043_s_at	At5g56010;At5g56000	0.784224	0.00758084	[AT5G56010, heat shock protein 81-3];[AT5G56000, HEAT SHOCK PROTEIN 81.4]
257216_at	At3g14990	1.15881	0.00759692	Class I glutamine amidotransferase-like superfamily protein
264069_at	At2g28000	0.680595	0.00778787	chaperonin-60alpha
250424_at	At5g10550	0.687402	0.00791636	global transcription factor group E2
260804_at	At1g78410	1.39824	0.00799278	VQ motif-containing protein
256583_at	At3g28850	0.813877	0.0081349	Glutaredoxin family protein
266010_at	At2g37430	2.04059	0.00818709	C2H2 and C2HC zinc fingers superfamily protein
267028_at	At2g38470	1.52021	0.00818709	WRKY DNA-binding protein 33
263823_s_at	At2g40340;At2g40350	1.04224	0.00829728	[AT2G40340, Integrase-type DNA-binding superfamily protein];[AT2G40350, Integrase-type DNA-binding superfamily protein]
260819_at	At1g06850	0.974435	0.00859851	basic leucine-zipper 52
262072_at	At1g59590	1.39655	0.00905931	ZCF37
258485_at	At3g02630	0.772199	0.00922164	Plant stearoyl-acyl-carrier-protein desaturase family protein
267322_at	At2g19330	0.818944	0.00968598	plant intracellular ras group-related LRR 6
257194_at	At3g13110	0.912348	0.00968598	serine acetyltransferase 2;2
266304_at	At2g27090	0.716466	0.00968598	Protein of unknown function (DUF630 and DUF632)
257670_at	At3g20340	0.724248	0.00968598	Expression of the gene is downregulated in the presence of paraquat, an inducer of photoxidative stress.
248934_at	At5g46080	0.843761	0.0104833	Protein kinase superfamily protein
248697_at	At5g48370	0.572719	0.0105438	Thioesterase/thiol ester dehydrase-isomerase superfamily protein
263374_at	At2g20560	1.98543	0.0107495	DNAJ heat shock family protein
247949_at	At5g57220	0.807817	0.0107495	cytochrome P450, family 81, subfamily F, polypeptide 2
245627_at	At1g56600	0.746949	0.0108307	galactinol synthase 2
254919_at	At4g11360	0.83077	0.0110069	RING-H2 finger A1B
252861_at	At4g39820	1.09059	0.0110069	Tetratricopeptide repeat (TPR)-like superfamily protein
252383_at	At3g47780	1.22033	0.0110167	ABC2 homolog 6
264351_at	At1g03370	0.879439	0.0112539	C2 calcium/lipid-binding and GRAM domain containing protein
256877_at	At3g26470	1.23297	0.0112539	Powdery mildew resistance protein, RPW8 domain
254562_at	At4g19230	1.10536	0.0113953	cytochrome P450, family 707, subfamily A, polypeptide 1
251494_at	At3g59350	0.727697	0.0114567	Protein kinase superfamily protein
247794_at	At5g58670	0.725364	0.0115331	phospholipase C1
245765_at	At1g33600	0.820815	0.011776	Leucine-rich repeat (LRR) family protein
258212_at	At3g17920	0.973054	0.011776	Outer arm dynein light chain 1 protein
259134_at	At3g05390	0.941475	0.0120013	FUNCTIONS IN: molecular_function unknown; INVOLVED IN: biological_process unknown; LOCATED IN: mitochondrion; EXPRESSED IN: 15 plant structures; EXPRESSED DURING: 7 growth stages; CONTAINS InterPro DOMAIN/s: Protein of unknown function DUF248, methyltransferase putative (InterPro:IPR004159); BEST Arabidopsis thaliana protein match is: S-adenosyl-L-methionine-dependent methyltransferases superfami…
252470_at	At3g46930	1.6422	0.0120013	Protein kinase superfamily protein
263414_at	At2g21230	0.804621	0.0120013	Basic-leucine zipper (bZIP) transcription factor family protein
258602_at	At3g02750	1.09443	0.0120461	Protein phosphatase 2C family protein
267385_at	At2g44380	0.944248	0.0122468	Cysteine/Histidine-rich C1 domain family protein
266230_at	At2g28830	1.04723	0.0123046	PLANT U-BOX 12
265221_s_at	At2g02000;At2g02010	0.824385	0.0124189	[AT2G02000, glutamate decarboxylase 3];[AT2G02010, glutamate decarboxylase 4]
254291_at	At4g23010	0.749732	0.0126107	UDP-galactose transporter 2
249494_at	At5g39050	0.680745	0.0126107	HXXXD-type acyl-transferase family protein
246870_at	At5g26030	0.735437	0.0127789	ferrochelatase 1
246532_at	At5g15870	0.795858	0.0135411	glycosyl hydrolase family 81 protein
259273_s_at	At5g15080;At3g01300	0.700964	0.0144554	[AT5G15080, Protein kinase superfamily protein];[AT3G01300, Protein kinase superfamily protein]
248327_at	At5g52750	1.65293	0.0149011	Heavy metal transport/detoxification superfamily protein
246034_at	At5g08350	1.051	0.0149664	GRAM domain-containing protein / ABA-responsive protein-related
260222_at	At1g74380	0.864405	0.0149664	xyloglucan xylosyltransferase 5
254524_at	At4g20000	1.40701	0.0149664	VQ motif-containing protein
257748_at	At3g18710	0.846528	0.0149664	plant U-box 29
265668_at	At2g32020	0.933776	0.0157138	Acyl-CoA N-acyltransferases (NAT) superfamily protein
256983_at	At3g13470	1.07256	0.0157478	TCP-1/cpn60 chaperonin family protein
248981_at	At5g45110	1.07488	0.015789	NPR1-like protein 3
246081_s_at	At5g20470;At5g20490	0.924934	0.0159599	[AT5G20470, myosin, putative];[AT5G20490, Myosin family protein with Dil domain]
252968_at	At4g38890	0.668764	0.0159599	FMN-linked oxidoreductases superfamily protein
261676_at	At1g18480	0.588566	0.0160081	Calcineurin-like metallo-phosphoesterase superfamily protein
256177_at	At1g51620	1.16947	0.0160081	Protein kinase superfamily protein
252437_at	At3g47380	1.49302	0.0161973	Plant invertase/pectin methylesterase inhibitor superfamily protein
262054_s_at	At1g79920;At1g79930	1.12244	0.0161973	[AT1G79920, Heat shock protein 70 (Hsp 70) family protein];[AT1G79930, heat shock protein 91]
250448_at	At5g10820	0.919589	0.0162903	Major facilitator superfamily protein
260932_s_at	At1g02530;At1g02520	1.08572	0.0162903	[AT1G02530, P-glycoprotein 12];[AT1G02520, P-glycoprotein 11]
266624_s_at	At1g32380;At2g35390	0.710262	0.0164422	[AT1G32380, phosphoribosyl pyrophosphate (PRPP) synthase 2];[AT2G35390, Phosphoribosyltransferase family protein]
246884_at	At5g26220	1.8273	0.0165615	ChaC-like family protein
248970_at	At5g45380	0.890813	0.0165706	solute:sodium symporters;urea transmembrane transporters
266271_at	At2g29440	1.1388	0.0167056	glutathione S-transferase tau 6
256999_at	At3g14200	1.09958	0.0167056	Chaperone DnaJ-domain superfamily protein
253416_at	At4g33070	1.16478	0.0167123	Thiamine pyrophosphate dependent pyruvate decarboxylase family protein
256905_at	At3g23990	0.974338	0.0168061	heat shock protein 60
256278_at	At3g12130	0.714377	0.0168061	KH domain-containing protein / zinc finger (CCCH type) family protein
AFFX-Athal-GAPDH_5_s_at	At3g04120	0.980053	0.0168663	glyceraldehyde-3-phosphate dehydrogenase C subunit 1
251752_at	At3g55740	1.03417	0.0172023	proline transporter 2
260239_at	At1g74360	0.904093	0.0172227	Leucine-rich repeat protein kinase family protein
250745_at	At5g05850	0.837104	0.0172263	plant intracellular ras group-related LRR 1
247293_at	At5g64510	0.727933	0.0172263	unknown protein; FUNCTIONS IN: molecular_function unknown; INVOLVED IN: biological_process unknown; LOCATED IN: endomembrane system; EXPRESSED IN: 17 plant structures; EXPRESSED DURING: 10 growth stages; Has 35333 Blast hits to 34131 proteins in 2444 species: Archae - 798; Bacteria - 22429; Metazoa - 974; Fungi - 991; Plants - 531; Viruses - 0; Other Eukaryotes - 9610 (source: NCBI BLink).
267519_at	At2g30470	0.785717	0.0176206	high-level expression of sugar-inducible gene 2
260362_at	At1g70530	1.0318	0.0176589	cysteine-rich RLK (RECEPTOR-like protein kinase) 3
262649_at	At1g14040	1.25891	0.0178443	EXS (ERD1/XPR1/SYG1) family protein
245430_at	At4g17060	0.794266	0.0180788	FRIGIDA interacting protein 2
253205_at	At4g34490	0.62305	0.0181127	cyclase associated protein 1
249384_at	At5g39890	0.763099	0.0181868	Protein of unknown function (DUF1637)
247933_at	At5g56980	1.17168	0.0197862	unknown protein; FUNCTIONS IN: molecular_function unknown; INVOLVED IN: biological_process unknown; LOCATED IN: endomembrane system; EXPRESSED IN: 18 plant structures; EXPRESSED DURING: 12 growth stages; BEST Arabidopsis thaliana protein match is: unknown protein (TAIR:AT4G26130.1); Has 30201 Blast hits to 17322 proteins in 780 species: Archae - 12; Bacteria - 1396; Metazoa - 17338; Fungi - 3422;…
256221_at	At1g56300	1.082	0.0200382	Chaperone DnaJ-domain superfamily protein
253630_at	At4g30490	1.41794	0.0200382	AFG1-like ATPase family protein
249318_at	At5g40870	0.582242	0.0204977	uridine kinase/uracil phosphoribosyltransferase 1
254424_at	At4g21510	0.958298	0.0205158	F-box family protein
249337_at	At5g41080	0.966506	0.0206321	PLC-like phosphodiesterases superfamily protein
249197_at	At5g42380	0.884077	0.0210883	calmodulin like 37
267035_at	At2g38400	0.651673	0.0210883	alanine:glyoxylate aminotransferase 3
246033_at	At5g08280	0.653276	0.0214237	hydroxymethylbilane synthase
252053_at	At3g52400	1.13364	0.0221419	syntaxin of plants 122
248388_at	At5g51980	0.849495	0.022761	Transducin/WD40 repeat-like superfamily protein
258336_at	At3g16050	0.910651	0.0229707	pyridoxine biosynthesis 1.2
263475_at	At2g31945	0.947437	0.0234688	unknown protein; FUNCTIONS IN: molecular_function unknown; INVOLVED IN: biological_process unknown; LOCATED IN: endomembrane system; EXPRESSED IN: 8 plant structures; EXPRESSED DURING: 4 anthesis, petal differentiation and expansion stage; BEST Arabidopsis thaliana protein match is: unknown protein (TAIR:AT1G05575.1); Has 61 Blast hits to 61 proteins in 10 species: Archae - 0; Bacteria - 0; Metaz…
254707_at	At4g18010	0.774612	0.0237229	myo-inositol polyphosphate 5-phosphatase 2
262133_at	At1g78000	1.11809	0.0240135	sulfate transporter 1;2
247864_s_at	At1g25155;At5g57890;At1g25083;At1g24909;At1g24807;At1g25220	1.10329	0.0240135	[AT1G25155, Glutamine amidotransferase type 1 family protein];[AT5G57890, Glutamine amidotransferase type 1 family protein];[AT1G25083, Glutamine amidotransferase type 1 family protein];[AT1G24909, Glutamine amidotransferase type 1 family protein];[AT1G24807, Glutamine amidotransferase type 1 family protein];[AT1G25220, anthranilate synthase beta subunit 1]
257226_at	At3g27880	0.893698	0.0240135	Protein of unknown function (DUF1645)
250618_at	At5g07220	0.616286	0.0240135	BCL-2-associated athanogene 3
266092_at	At2g37880	1.01179	0.0241061	Protein of unknown function, DUF617
245686_at	At5g22060	0.603288	0.0243033	DNAJ homologue 2
263465_at	At2g31940	0.861934	0.0243033	unknown protein; INVOLVED IN: biological_process unknown; LOCATED IN: endomembrane system; EXPRESSED IN: 16 plant structures; EXPRESSED DURING: 6 growth stages; BEST Arabidopsis thaliana protein match is: unknown protein (TAIR:AT5G19875.1); Has 227 Blast hits to 227 proteins in 13 species: Archae - 0; Bacteria - 0; Metazoa - 0; Fungi - 0; Plants - 227; Viruses - 0; Other Eukaryotes - 0 (source: N…
253638_at	At4g30470	0.507059	0.0244332	NAD(P)-binding Rossmann-fold superfamily protein
260189_at	At1g67550	0.848655	0.0250891	urease
260118_s_at	At1g33940;At5g18700	0.862144	0.0250891	[AT1G33940, BEST Arabidopsis thaliana protein match is: Protein kinase family protein with ARM repeat domain (TAIR:AT5G18700.1); Has 128 Blast hits to 95 proteins in 44 species: Archae - 0; Bacteria - 0; Metazoa - 37; Fungi - 0; Plants - 78; Viruses - 0; Other Eukaryotes - 13 (source: NCBI BLink).];[AT5G18700, Protein kinase family protein with ARM repeat domain]
265093_at	At1g03905	0.818803	0.0250891	P-loop containing nucleoside triphosphate hydrolases superfamily protein
253503_at	At4g31950	1.55401	0.0261016	cytochrome P450, family 82, subfamily C, polypeptide 3
256526_at	At1g66090	1.00031	0.0261047	Disease resistance protein (TIR-NBS class)
254549_at	At4g19880	1.14247	0.0261424	Glutathione S-transferase family protein
262813_at	At1g11670	1.25072	0.0261424	MATE efflux family protein
265662_at	At2g24500	0.711763	0.026456	Zinc finger protein 622
257022_at	At3g19580	0.984173	0.0265627	zinc-finger protein 2
264821_at	At1g03470	0.782133	0.0267161	Kinase interacting (KIP1-like) family protein
249339_at	At5g41100	1.20533	0.0273821	FUNCTIONS IN: molecular_function unknown; INVOLVED IN: biological_process unknown; LOCATED IN: plasma membrane; EXPRESSED IN: 23 plant structures; EXPRESSED DURING: 13 growth stages; BEST Arabidopsis thaliana protein match is: hydroxyproline-rich glycoprotein family protein (TAIR:AT3G26910.2); Has 1503 Blast hits to 1197 proteins in 220 species: Archae - 4; Bacteria - 108; Metazoa - 481; Fungi - …
261899_at	At1g80820	0.735885	0.0274907	cinnamoyl coa reductase
263904_at	At2g36380	0.749996	0.0278658	pleiotropic drug resistance 6
252976_s_at	At4g38550	0.972286	0.0279739	Arabidopsis phospholipase-like protein (PEARLI 4) family
252126_at	At3g50950	0.988044	0.0281429	HOPZ-ACTIVATED RESISTANCE 1
266536_at	At2g16900	1.06078	0.0284384	Arabidopsis phospholipase-like protein (PEARLI 4) family
258797_at	At3g04730	0.964115	0.0284384	indoleacetic acid-induced protein 16
248273_at	At5g53500	0.743405	0.0284384	Transducin/WD40 repeat-like superfamily protein
253282_at	At4g34120	0.535394	0.0284384	Cystathionine beta-synthase (CBS) family protein
249752_at	At5g24660	0.698176	0.0285026	response to low sulfur 2
267392_at	At2g44490	0.749401	0.0285162	Glycosyl hydrolase superfamily protein
256835_at	At3g22890	0.865947	0.0288285	ATP sulfurylase 1
262289_at	At1g70770	0.502246	0.0288285	Protein of unknown function DUF2359, transmembrane
254241_at	At4g23190	1.78483	0.0290508	cysteine-rich RLK (RECEPTOR-like protein kinase) 11
258282_at	At3g26910	1.27272	0.0295245	hydroxyproline-rich glycoprotein family protein
248611_at	At5g49520	0.894661	0.0299084	WRKY DNA-binding protein 48
257829_at	At3g26680	1.04659	0.0299084	DNA repair metallo-beta-lactamase family protein
AFFX-r2-At-GAPDH-5_s_at	At3g04120	0.948277	0.0299084	glyceraldehyde-3-phosphate dehydrogenase C subunit 1
AFFX-Athal-GAPDH_M_s_at	At3g04120	0.730789	0.0299084	glyceraldehyde-3-phosphate dehydrogenase C subunit 1
258482_at	At3g02530	0.487655	0.0299084	TCP-1/cpn60 chaperonin family protein
256454_at	At1g75280	0.669125	0.0299084	NmrA-like negative transcriptional regulator family protein
261079_s_at	At1g07480;At1g07470	0.741552	0.0299084	[AT1G07480, Transcription factor IIA, alpha/beta subunit];[AT1G07470, Transcription factor IIA, alpha/beta subunit]
264528_at	At1g30810	0.521178	0.0299084	Transcription factor jumonji (jmj) family protein / zinc finger (C5HC2 type) family protein
254120_at	At4g24570	1.18591	0.0299084	dicarboxylate carrier 2
248767_at	At5g47710	0.719483	0.0301399	Calcium-dependent lipid-binding (CaLB domain) family protein
267184_at	At2g44150	0.693981	0.0304941	histone-lysine N-methyltransferase ASHH3
245941_at	At5g19820	0.649644	0.0311094	ARM repeat superfamily protein
260592_at	At1g55850	0.889846	0.0312393	cellulose synthase like E1
256880_at	At3g26450	0.798332	0.0314941	Polyketide cyclase/dehydrase and lipid transport superfamily protein
258830_at	At3g07090	1.06381	0.0316438	PPPDE putative thiol peptidase family protein
248392_at	At5g52050	1.27997	0.0317481	MATE efflux family protein
264852_at	At2g17480	0.621765	0.0318191	Seven transmembrane MLO family protein
260406_at	At1g69920	0.92293	0.0318194	glutathione S-transferase TAU 12
256385_at	At1g66580	0.702897	0.0318733	senescence associated gene 24
265245_at	At2g43060	0.891454	0.0318733	ILI1 binding bHLH 1
255942_at	At1g22360	0.569995	0.0322137	UDP-glucosyl transferase 85A2
262082_s_at	At1g56140;At1g56130;At1g56120	1.29384	0.0322137	[AT1G56140, Leucine-rich repeat transmembrane protein kinase];[AT1G56130, Leucine-rich repeat transmembrane protein kinase];[AT1G56120, Leucine-rich repeat transmembrane protein kinase]
257420_at	At1g77250	0.951246	0.0324859	RING/FYVE/PHD-type zinc finger family protein
256518_at	At1g66080	0.909604	0.0324859	unknown protein; CONTAINS InterPro DOMAIN/s: Protein of unknown function DUF775 (InterPro:IPR008493); Has 285 Blast hits to 283 proteins in 133 species: Archae - 0; Bacteria - 0; Metazoa - 120; Fungi - 88; Plants - 50; Viruses - 0; Other Eukaryotes - 27 (source: NCBI BLink).
253139_at	At4g35450	0.527428	0.0325538	ankyrin repeat-containing protein 2
265725_at	At2g32030	0.900643	0.0325538	Acyl-CoA N-acyltransferases (NAT) superfamily protein
260919_at	NA	1.01687	0.0331829	no_match
262303_at	At1g70920	0.870548	0.0331837	homeobox-leucine zipper protein 18
258646_at	At3g08040	1.02846	0.0338048	MATE efflux family protein
246559_at	At5g15550	0.606514	0.0339607	Transducin/WD40 repeat-like superfamily protein
245145_at	At2g45440	0.520638	0.034057	dihydrodipicolinate synthase
252908_at	At4g39670	0.682959	0.0344342	Glycolipid transfer protein (GLTP) family protein
246623_at	At1g48920	0.5898	0.0348093	nucleolin like 1
266407_at	At2g38560	0.656639	0.035178	transcript elongation factor IIS
257235_at	At3g15060	0.503616	0.0353033	RAB GTPase homolog A1G
258636_at	At3g07890	0.750809	0.0353257	Ypt/Rab-GAP domain of gyp1p superfamily protein
266368_at	At2g41380	0.502346	0.0355187	S-adenosyl-L-methionine-dependent methyltransferases superfamily protein
254211_at	At4g23570	0.747108	0.0356058	phosphatase-related
253323_at	At4g33920	0.711026	0.0358335	Protein phosphatase 2C family protein
256522_at	At1g66160	1.19687	0.0364277	CYS, MET, PRO, and GLY protein 1
267624_at	At2g39660	0.557089	0.0368703	botrytis-induced kinase1
258896_at	At3g05710	0.853102	0.0368703	syntaxin of plants 43
260984_at	At1g53645	0.811631	0.0370858	hydroxyproline-rich glycoprotein family protein
245751_s_at	At1g25682;At1g25988	1.01416	0.0374317	[AT1G25682, Family of unknown function (DUF572) ];[AT1G25988, Family of unknown function (DUF572) ]
250192_at	At5g14520	0.748416	0.0375192	pescadillo-related
245838_at	At1g58410	0.751563	0.0377478	Disease resistance protein (CC-NBS-LRR class) family
251192_at	At3g62720	0.59759	0.0377478	xylosyltransferase 1
259749_at	At1g71100	0.965038	0.0377478	Ribose 5-phosphate isomerase, type A protein
267381_at	At2g26190	1.03369	0.0377478	calmodulin-binding family protein
256628_at	At3g20000	0.595972	0.0378737	translocase of the outer mitochondrial membrane 40
245984_at	At5g13090	0.647842	0.038231	unknown protein; BEST Arabidopsis thaliana protein match is: unknown protein (TAIR:AT1G24270.1); Has 30201 Blast hits to 17322 proteins in 780 species: Archae - 12; Bacteria - 1396; Metazoa - 17338; Fungi - 3422; Plants - 5037; Viruses - 0; Other Eukaryotes - 2996 (source: NCBI BLink).
260399_at	At1g72520	1.51147	0.0382762	PLAT/LH2 domain-containing lipoxygenase family protein
259629_at	At1g56510	0.875876	0.0385332	Disease resistance protein (TIR-NBS-LRR class)
249600_s_at	At5g37940;At5g38000	1.23223	0.0389793	[AT5G37940, Zinc-binding dehydrogenase family protein];[AT5G38000, Zinc-binding dehydrogenase family protein]
247489_at	At5g61830	0.745751	0.0390405	NAD(P)-binding Rossmann-fold superfamily protein
258947_at	At3g01830	1.2696	0.0390405	Calcium-binding EF-hand family protein
255711_at	At4g00090	0.727804	0.0390775	Transducin/WD40 repeat-like superfamily protein
257788_at	At3g27010	0.59905	0.0392518	TEOSINTE BRANCHED 1, cycloidea, PCF (TCP)-domain family protein 20
262548_at	At1g31280	0.792015	0.039298	Argonaute family protein
264003_at	At2g22475	0.578249	0.039976	GRAM domain family protein
253501_at	At4g32010	0.706508	0.0401235	HSI2-like 1
266749_at	At2g47060	0.765455	0.0401731	Protein kinase superfamily protein
245247_at	At4g17230	0.807503	0.0403612	SCARECROW-like 13
258588_s_at	At3g04120	0.755374	0.0403679	glyceraldehyde-3-phosphate dehydrogenase C subunit 1
263150_at	At1g54050	2.06822	0.0406466	HSP20-like chaperones superfamily protein
256663_at	At3g12050	0.561647	0.0406466	Aha1 domain-containing protein
258707_at	At3g09480	0.832853	0.0413203	Histone superfamily protein
249941_at	At5g22270	1.12261	0.0413203	unknown protein; BEST Arabidopsis thaliana protein match is: unknown protein (TAIR:AT3G11600.1); Has 136 Blast hits to 136 proteins in 15 species: Archae - 0; Bacteria - 0; Metazoa - 0; Fungi - 0; Plants - 136; Viruses - 0; Other Eukaryotes - 0 (source: NCBI BLink).
266800_at	At2g22880	1.03425	0.0413203	VQ motif-containing protein
255733_at	At1g25400	0.852126	0.0422243	unknown protein; BEST Arabidopsis thaliana protein match is: unknown protein (TAIR:AT1G68440.1); Has 21 Blast hits to 21 proteins in 6 species: Archae - 0; Bacteria - 0; Metazoa - 0; Fungi - 0; Plants - 21; Viruses - 0; Other Eukaryotes - 0 (source: NCBI BLink).
245193_at	At1g67810	0.584553	0.0422243	sulfur E2
250935_at	At5g03240	0.862403	0.0422243	polyubiquitin 3
248698_at	At5g48380	0.485749	0.0423567	BAK1-interacting receptor-like kinase 1
246037_at	At5g19420	0.604237	0.0424199	Regulator of chromosome condensation (RCC1) family with FYVE zinc finger domain
256658_at	At3g12010;At3g12012	0.436354	0.0424622	[AT3G12010, FUNCTIONS IN: molecular_function unknown; INVOLVED IN: biological_process unknown; EXPRESSED IN: sperm cell, cultured cell; CONTAINS InterPro DOMAIN/s: Colon cancer-associated Mic1-like (InterPro:IPR009755); Has 30201 Blast hits to 17322 proteins in 780 species: Archae - 12; Bacteria - 1396; Metazoa - 17338; Fungi - 3422; Plants - 5037; Viruses - 0; Other Eukaryotes - 2996 (source: NC…
251621_at	At3g57700	0.743787	0.0424622	Protein kinase superfamily protein
266261_at	At2g27580	0.567779	0.0426862	A20/AN1-like zinc finger family protein
246211_at	At4g36730	0.792637	0.0426862	G-box binding factor 1
248312_at	At5g52580	0.800698	0.0426862	RabGAP/TBC domain-containing protein
262577_at	At1g15290	0.457455	0.042704	Tetratricopeptide repeat (TPR)-like superfamily protein
253261_at	At4g34430	0.619533	0.0432901	DNA-binding family protein
254270_at	At4g23100	0.71637	0.0433299	glutamate-cysteine ligase
253075_at	At4g36150	0.85169	0.0434584	Disease resistance protein (TIR-NBS-LRR class) family
245112_at	At2g41540	0.475914	0.0434584	6-phosphogluconate dehydrogenase family protein
265257_at	At2g20420	0.665597	0.0437686	ATP citrate lyase (ACL) family protein
248719_at	At5g47910	0.733492	0.0437686	respiratory burst oxidase homologue D
245691_at	At5g04240	0.568885	0.0441285	Zinc finger (C2H2 type) family protein / transcription factor jumonji (jmj) family protein
248901_at	At5g46410	0.544346	0.0444078	SCP1-like small phosphatase 4
264989_at	At1g27200	0.467071	0.0444078	Domain of unknown function (DUF23)
249928_at	At5g22250	1.2549	0.0444078	Polynucleotidyl transferase, ribonuclease H-like superfamily protein
247213_at	At5g64900	1.29772	0.0444078	precursor of peptide 1
267112_at	At2g14750	0.748578	0.0444078	APS kinase
263110_at	At1g65220	0.817862	0.0444078	ARM repeat superfamily protein
245543_at	At4g15260	0.607025	0.0444078	UDP-Glycosyltransferase superfamily protein
257478_at	At1g16130	0.720655	0.0444078	wall associated kinase-like 2
258114_at	At3g14660	0.802856	0.0444078	cytochrome P450, family 72, subfamily A, polypeptide 13
249613_at	At5g37380	0.817071	0.044651	Chaperone DnaJ-domain superfamily protein
260718_at	At1g48110	0.543262	0.044651	evolutionarily conserved C-terminal region 7
249067_at	At5g43960	0.477789	0.0457928	Nuclear transport factor 2 (NTF2) family protein with RNA binding (RRM-RBD-RNP motifs) domain
261743_s_at	At2g27210;At1g08420	0.708699	0.0457928	[AT2G27210, BRI1 suppressor 1 (BSU1)-like 3];[AT1G08420, BRI1 suppressor 1 (BSU1)-like 2]
267623_at	At2g39650	0.693946	0.046389	Protein of unknown function (DUF506)
259600_at	At1g35220	0.930312	0.0465141	unknown protein; FUNCTIONS IN: molecular_function unknown; INVOLVED IN: biological_process unknown; LOCATED IN: cellular_component unknown; EXPRESSED IN: 22 plant structures; EXPRESSED DURING: 13 growth stages; Has 313 Blast hits to 185 proteins in 75 species: Archae - 0; Bacteria - 0; Metazoa - 200; Fungi - 0; Plants - 67; Viruses - 0; Other Eukaryotes - 46 (source: NCBI BLink).
260248_at	At1g74310	1.47472	0.0470115	heat shock protein 101
250723_at	At5g06300	0.811889	0.0470115	Putative lysine decarboxylase family protein
253889_at	At4g27760	0.633882	0.0470115	NAD(P)-binding Rossmann-fold superfamily protein
247707_at	At5g59450	0.753298	0.0475576	GRAS family transcription factor
259823_at	At1g66250	0.739593	0.0481218	O-Glycosyl hydrolases family 17 protein
267163_at	At2g37520	0.824197	0.0481979	Acyl-CoA N-acyltransferase with RING/FYVE/PHD-type zinc finger domain
248222_at	At5g53570	0.695572	0.049283	Ypt/Rab-GAP domain of gyp1p superfamily protein
266777_at	At2g29080	0.517877	0.0495316	FTSH protease 3
265931_at	At2g18520	0.682232	0.0496386	Tetratricopeptide repeat (TPR)-like superfamily protein
259876_at	At1g76700	0.657921	0.0496386	DNAJ heat shock N-terminal domain-containing protein
259402_at	At1g17730	-0.583482	0.0498177	vacuolar protein sorting 46.1
264040_at	At2g03730	-0.472801	0.0495441	ACT domain repeat 5
264306_at	At1g78890	-0.711203	0.049283	unknown protein; BEST Arabidopsis thaliana protein match is: unknown protein (TAIR:AT1G16840.1); Has 30201 Blast hits to 17322 proteins in 780 species: Archae - 12; Bacteria - 1396; Metazoa - 17338; Fungi - 3422; Plants - 5037; Viruses - 0; Other Eukaryotes - 2996 (source: NCBI BLink).
266247_at	At2g27660	-0.585238	0.0481979	Cysteine/Histidine-rich C1 domain family protein
251019_at	At5g02420	-0.587141	0.046389	unknown protein; Has 90 Blast hits to 90 proteins in 10 species: Archae - 0; Bacteria - 0; Metazoa - 0; Fungi - 0; Plants - 90; Viruses - 0; Other Eukaryotes - 0 (source: NCBI BLink).
249142_at	At5g43230	-0.536493	0.0458345	unknown protein; BEST Arabidopsis thaliana protein match is: unknown protein (TAIR:AT3G01810.3); Has 30201 Blast hits to 17322 proteins in 780 species: Archae - 12; Bacteria - 1396; Metazoa - 17338; Fungi - 3422; Plants - 5037; Viruses - 0; Other Eukaryotes - 2996 (source: NCBI BLink).
254574_at	At4g19430	-0.872751	0.0455983	unknown protein; FUNCTIONS IN: molecular_function unknown; INVOLVED IN: biological_process unknown; LOCATED IN: chloroplast; EXPRESSED IN: 17 plant structures; EXPRESSED DURING: 13 growth stages; Has 30201 Blast hits to 17322 proteins in 780 species: Archae - 12; Bacteria - 1396; Metazoa - 17338; Fungi - 3422; Plants - 5037; Viruses - 0; Other Eukaryotes - 2996 (source: NCBI BLink).
249525_at	At5g38660;At5g38650	-0.487975	0.0454682	[AT5G38660, acclimation of photosynthesis to environment];[AT5G38650, Proteasome maturation factor UMP1]
261922_at	At1g65890	-0.63111	0.0447799	acyl activating enzyme 12
260555_at	At2g41780	-0.622083	0.0444078	unknown protein; Has 6 Blast hits to 6 proteins in 2 species: Archae - 0; Bacteria - 0; Metazoa - 0; Fungi - 0; Plants - 6; Viruses - 0; Other Eukaryotes - 0 (source: NCBI BLink).
262388_at	At1g49320	-0.687546	0.0444078	unknown seed protein like 1
263848_at	At2g04580	-0.479727	0.0444078	transposable element gene
255695_at	At4g00080	-0.607463	0.0438432	Plant invertase/pectin methylesterase inhibitor superfamily protein
266809_at	At2g29970	-0.968987	0.0438158	Double Clp-N motif-containing P-loop nucleoside triphosphate hydrolases superfamily protein
252128_at	At3g50870	-0.641418	0.0437521	GATA type zinc finger transcription factor family protein
256985_at	At3g13540	-0.498696	0.0426862	myb domain protein 5
251263_at	At3g62190	-0.578727	0.0426862	Chaperone DnaJ-domain superfamily protein
260787_at	At1g06230	-1.00871	0.0424893	global transcription factor group E4
256218_at	At1g56270	-0.606593	0.0424622	unknown protein; Has 38 Blast hits to 38 proteins in 3 species: Archae - 0; Bacteria - 0; Metazoa - 0; Fungi - 0; Plants - 38; Viruses - 0; Other Eukaryotes - 0 (source: NCBI BLink).
258490_at	At3g02670	-0.606799	0.0423567	Glycine-rich protein family
252180_at	At3g50630	-0.708863	0.0423567	KIP-related protein 2
245015_at	Atcg00490	-1.39015	0.0422243	ribulose-bisphosphate carboxylases
245143_at	At2g45450	-0.867335	0.0422243	protein binding
245906_at	At5g11070	-0.635617	0.0422243	unknown protein; Has 1807 Blast hits to 1807 proteins in 277 species: Archae - 0; Bacteria - 0; Metazoa - 736; Fungi - 347; Plants - 385; Viruses - 0; Other Eukaryotes - 339 (source: NCBI BLink).
259293_at	At3g11580	-0.666922	0.0410104	AP2/B3-like transcriptional factor family protein
247057_at	At5g66770	-1.05085	0.0403612	GRAS family transcription factor
245987_at	At5g13180	-0.573398	0.039976	NAC domain containing protein 83
244917_at	Atmg00870	-0.701185	0.0397935	hypothetical protein
256845_x_at	At3g31970;At1g42605	-0.802907	0.0393902	[AT3G31970, transposable element gene];[AT1G42605, transposable element gene]
258878_at	At3g03170	-0.652435	0.0393902	unknown protein; BEST Arabidopsis thaliana protein match is: unknown protein (TAIR:AT5G24890.1); Has 184 Blast hits to 184 proteins in 18 species: Archae - 0; Bacteria - 0; Metazoa - 0; Fungi - 0; Plants - 184; Viruses - 0; Other Eukaryotes - 0 (source: NCBI BLink).
262803_at	At1g21000	-0.629844	0.0392928	PLATZ transcription factor family protein
248352_at	At5g52300	-0.814636	0.0392928	CAP160 protein
255567_at	At4g01150	-0.496557	0.0390405	unknown protein; FUNCTIONS IN: molecular_function unknown; INVOLVED IN: biological_process unknown; LOCATED IN: thylakoid, chloroplast thylakoid membrane, chloroplast, plastoglobule, chloroplast envelope; EXPRESSED IN: 23 plant structures; EXPRESSED DURING: 14 growth stages; BEST Arabidopsis thaliana protein match is: unknown protein (TAIR:AT4G38100.1); Has 323 Blast hits to 323 proteins in 59 sp…
253054_at	At4g37580	-0.714233	0.0385776	Acyl-CoA N-acyltransferases (NAT) superfamily protein
251169_at	At3g63210	-0.896256	0.0385614	Protein of unknown function (DUF581)
245048_at	Atcg00040	-1.28299	0.0379278	maturase K
262238_at	At1g48300	-0.730894	0.0377478	unknown protein; FUNCTIONS IN: molecular_function unknown; INVOLVED IN: biological_process unknown; LOCATED IN: endomembrane system; EXPRESSED IN: 24 plant structures; EXPRESSED DURING: 15 growth stages; Has 96 Blast hits to 87 proteins in 37 species: Archae - 0; Bacteria - 2; Metazoa - 12; Fungi - 2; Plants - 65; Viruses - 0; Other Eukaryotes - 15 (source: NCBI BLink).
252519_at	At3g46360	-0.767265	0.0377478	unknown protein; BEST Arabidopsis thaliana protein match is: unknown protein (TAIR:AT3G44755.1); Has 4 Blast hits to 4 proteins in 2 species: Archae - 0; Bacteria - 0; Metazoa - 0; Fungi - 0; Plants - 4; Viruses - 0; Other Eukaryotes - 0 (source: NCBI BLink).
254631_at	At4g18610	-0.687057	0.0374317	Protein of unknown function (DUF640)
266845_at	At2g26110	-0.778215	0.0374317	Protein of unknown function (DUF761)
260203_at	At1g52890	-0.90417	0.0368703	NAC domain containing protein 19
258392_at	At3g15400	-0.756139	0.0368703	anther 20
260983_at	At1g53560	-0.566022	0.0368703	Ribosomal protein L18ae family
249802_at	At5g23770	-0.478934	0.036837	DOMAIN OF UNKNOWN FUNCTION 724 8
262399_at	At1g49500	-0.62886	0.0364277	unknown protein; FUNCTIONS IN: molecular_function unknown; INVOLVED IN: biological_process unknown; LOCATED IN: endomembrane system; EXPRESSED IN: 19 plant structures; EXPRESSED DURING: 10 growth stages; BEST Arabidopsis thaliana protein match is: unknown protein (TAIR:AT3G19030.1); Has 24 Blast hits to 24 proteins in 2 species: Archae - 0; Bacteria - 0; Metazoa - 0; Fungi - 0; Plants - 24; Virus…
266575_at	At2g24060	-0.929434	0.0358954	Translation initiation factor 3 protein
262366_at	At1g72890	-0.748691	0.0355187	Disease resistance protein (TIR-NBS class)
244939_at	Atcg00065	-1.46664	0.0344342	ribosomal protein S12A
245017_at	Atcg00510	-2.43661	0.0344342	photsystem I subunit I
250168_at	At5g15320	-1.17373	0.0326953	unknown protein; FUNCTIONS IN: molecular_function unknown; INVOLVED IN: biological_process unknown; LOCATED IN: endomembrane system; EXPRESSED IN: 23 plant structures; EXPRESSED DURING: 15 growth stages; BEST Arabidopsis thaliana protein match is: unknown protein (TAIR:AT3G01130.1); Has 64 Blast hits to 64 proteins in 11 species: Archae - 0; Bacteria - 0; Metazoa - 0; Fungi - 0; Plants - 64; Viru…
267077_at	At2g40970	-0.923276	0.0323299	Homeodomain-like superfamily protein
251900_at	At3g54430	-0.570465	0.0322137	SHI-related sequence 6
254604_at	At4g19070	-0.682004	0.0318733	Putative membrane lipoprotein
247459_at	At5g62200	-0.554767	0.0302755	Embryo-specific protein 3, (ATS3)
254761_at	At4g13195	-0.799632	0.0299084	CLAVATA3/ESR-RELATED 44
266618_at	At2g35480	-0.660805	0.0299084	unknown protein; FUNCTIONS IN: molecular_function unknown; INVOLVED IN: biological_process unknown; LOCATED IN: mitochondrion; EXPRESSED IN: 13 plant structures; EXPRESSED DURING: 9 growth stages; BEST Arabidopsis thaliana protein match is: unknown protein (TAIR:AT1G32260.1); Has 47 Blast hits to 47 proteins in 14 species: Archae - 0; Bacteria - 0; Metazoa - 0; Fungi - 0; Plants - 47; Viruses - 0…
265146_at	At1g51210	-0.771232	0.0299084	UDP-Glycosyltransferase superfamily protein
267136_at	At2g23460	-0.645571	0.0299084	extra-large G-protein 1
253118_at	At4g35950	-0.543616	0.0290737	RAC-like 6
247696_at	At5g59780	-1.63285	0.0290508	myb domain protein 59
264445_at	At1g27290	-0.56328	0.0286892	unknown protein; Has 44 Blast hits to 44 proteins in 12 species: Archae - 0; Bacteria - 0; Metazoa - 0; Fungi - 0; Plants - 44; Viruses - 0; Other Eukaryotes - 0 (source: NCBI BLink).
247194_at	At5g65480	-0.727655	0.0284384	unknown protein; FUNCTIONS IN: molecular_function unknown; INVOLVED IN: biological_process unknown; LOCATED IN: chloroplast; EXPRESSED IN: 24 plant structures; EXPRESSED DURING: 15 growth stages; BEST Arabidopsis thaliana protein match is: unknown protein (TAIR:AT4G38060.2); Has 1807 Blast hits to 1807 proteins in 277 species: Archae - 0; Bacteria - 0; Metazoa - 736; Fungi - 347; Plants - 385; Vi…
253470_s_at	At4g32210;At5g09600	-0.525839	0.0284384	[AT4G32210, succinate dehydrogenase 3-2];[AT5G09600, succinate dehydrogenase 3-1]
265178_at	At1g23540	-0.63058	0.0284384	Protein kinase superfamily protein
263490_at	At2g42620	-0.839041	0.0273821	RNI-like superfamily protein
244925_at	Atmg00510	-0.597992	0.0269361	NADH dehydrogenase subunit 7
249367_at	At5g40630	-0.674329	0.0269361	Ubiquitin-like superfamily protein
246446_at	At5g17640	-0.645395	0.0267161	Protein of unknown function (DUF1005)
261223_at	At1g19950	-0.654434	0.0251739	HVA22-like protein H (ATHVA22H)
258124_at	At3g18215	-0.646775	0.0251739	Protein of unknown function, DUF599
260770_at	At1g49200	-0.904754	0.0249712	RING/U-box superfamily protein
260074_at	At1g73640	-0.677594	0.0243454	RAB GTPase homolog A6A
245115_at	At2g41530	-0.588683	0.0243033	S-formylglutathione hydrolase
259982_at	At1g76410	-1.01013	0.0240233	RING/U-box superfamily protein
247264_at	At5g64530	-0.854711	0.0237229	xylem NAC domain 1
247800_at	At5g58570	-0.747701	0.0237229	unknown protein; Has 30201 Blast hits to 17322 proteins in 780 species: Archae - 12; Bacteria - 1396; Metazoa - 17338; Fungi - 3422; Plants - 5037; Viruses - 0; Other Eukaryotes - 2996 (source: NCBI BLink).
267440_at	At2g19070	-0.626795	0.022761	spermidine hydroxycinnamoyl transferase
259800_at	At1g72175	-0.625056	0.022761	RING/U-box protein with domain of unknown function (DUF 1232)
266844_at	At2g26120	-0.852584	0.0225018	glycine-rich protein
263971_at	At2g42800	-0.696142	0.0217767	receptor like protein 29
259750_at	At1g71130	-0.586692	0.021732	Integrase-type DNA-binding superfamily protein
251307_at	At3g61200	-0.701167	0.0214507	Thioesterase superfamily protein
244966_at	Atcg00600	-2.18343	0.0200382	PETG
265849_at	At2g35736	-0.632579	0.0184429	unknown protein; FUNCTIONS IN: molecular_function unknown; INVOLVED IN: biological_process unknown; LOCATED IN: endomembrane system; EXPRESSED IN: 22 plant structures; EXPRESSED DURING: 13 growth stages; BEST Arabidopsis thaliana protein match is: unknown protein (TAIR:AT4G25225.1); Has 78 Blast hits to 78 proteins in 13 species: Archae - 0; Bacteria - 0; Metazoa - 0; Fungi - 0; Plants - 78; Viru…
249787_at	At5g24320	-0.853002	0.0181868	Transducin/WD40 repeat-like superfamily protein
245000_at	Atcg00210	-1.3346	0.0176966	electron transporter, transferring electrons within cytochrome b6/f complex of photosystem IIs
244965_at	Atcg00590	-2.70084	0.0165706	electron carriers
263632_at	At2g04795	-1.22854	0.0160081	unknown protein; BEST Arabidopsis thaliana protein match is: unknown protein (TAIR:AT5G35732.1); Has 18 Blast hits to 18 proteins in 6 species: Archae - 0; Bacteria - 0; Metazoa - 0; Fungi - 0; Plants - 18; Viruses - 0; Other Eukaryotes - 0 (source: NCBI BLink).
262170_at	At1g74940	-0.860529	0.0156931	Protein of unknown function (DUF581)
264091_at	At1g79110	-1.17862	0.0156461	zinc ion binding
265029_at	At1g24625	-0.685116	0.0155095	zinc finger protein 7
247407_at	At5g62900	-0.917047	0.014893	unknown protein; FUNCTIONS IN: molecular_function unknown; INVOLVED IN: N-terminal protein myristoylation; LOCATED IN: cellular_component unknown; EXPRESSED IN: 22 plant structures; EXPRESSED DURING: 12 growth stages; BEST Arabidopsis thaliana protein match is: unknown protein (TAIR:AT5G50090.1); Has 157 Blast hits to 157 proteins in 14 species: Archae - 0; Bacteria - 0; Metazoa - 0; Fungi - 0; P…
265023_at	At1g24440	-0.928152	0.0144583	RING/U-box superfamily protein
251039_at	At5g02020	-0.913795	0.0128708	Encodes a protein involved in salt tolerance, names SIS (Salt Induced Serine rich).
244973_at	Atcg00690	-3.0543	0.0120461	photosystem II reaction center protein T
249747_at	At5g24600	-0.768407	0.0119016	Protein of unknown function, DUF599
253255_at	At4g34760	-1.57696	0.011776	SAUR-like auxin-responsive protein family
244972_at	Atcg00680	-1.3919	0.0115331	photosystem II reaction center protein B
266635_at	At2g35470	-0.691781	0.0113953	unknown protein; Has 25 Blast hits to 25 proteins in 8 species: Archae - 0; Bacteria - 0; Metazoa - 0; Fungi - 0; Plants - 25; Viruses - 0; Other Eukaryotes - 0 (source: NCBI BLink).
248801_at	At5g47370	-1.39455	0.0110389	Homeobox-leucine zipper protein 4 (HB-4) / HD-ZIP protein
245023_at	Atcg00080	-1.19638	0.0110167	photosystem II reaction center protein I
261456_at	At1g21050	-0.946406	0.0107495	Protein of unknown function, DUF617
246932_at	At5g25190	-0.883959	0.0107365	Integrase-type DNA-binding superfamily protein
258362_at	At3g14280	-0.811723	0.00981857	unknown protein; Has 51 Blast hits to 51 proteins in 13 species: Archae - 0; Bacteria - 0; Metazoa - 0; Fungi - 0; Plants - 51; Viruses - 0; Other Eukaryotes - 0 (source: NCBI BLink).
244962_at	Atcg01050	-1.51549	0.00968598	NADH-Ubiquinone/plastoquinone (complex I) protein
247715_at	At5g59360	-1.31587	0.00968598	unknown protein; Has 1807 Blast hits to 1807 proteins in 277 species: Archae - 0; Bacteria - 0; Metazoa - 736; Fungi - 347; Plants - 385; Viruses - 0; Other Eukaryotes - 339 (source: NCBI BLink).
250635_at	At5g07510	-0.757638	0.00950545	glycine-rich protein 14
245389_at	At4g17480	-0.702876	0.00942703	alpha/beta-Hydrolases superfamily protein
257375_at	At2g38640	-1.05193	0.00905931	Protein of unknown function (DUF567)
245576_at	At4g14770	-0.678091	0.00818709	TESMIN/TSO1-like CXC 2
245016_at	Atcg00500	-2.24705	0.00791636	acetyl-CoA carboxylase carboxyl transferase subunit beta
259723_at	At1g60960	-0.823709	0.00781968	iron regulated transporter 3
250844_at	At5g04470	-1.32906	0.00735995	cyclin-dependent protein kinase inhibitors
244967_at	Atcg00630	-1.32346	0.00727276	PSAJ
258722_at	At3g09590	-0.89112	0.00694303	CAP (Cysteine-rich secretory proteins, Antigen 5, and Pathogenesis-related 1 protein) superfamily protein
257615_at	At3g26510	-1.22044	0.00620366	Octicosapeptide/Phox/Bem1p family protein
244928_s_at	Atmg00570;At2g07716	-1.5386	0.00595444	[ATMG00570, Sec-independent periplasmic protein translocase];[AT2G07716, pseudogene, similar to orfx, blastp match of 85% identity and 5.5e-116 P-value to GP|287897|emb|CAA42649.1||X60046 orfx {Oenothera berteriana}]
252619_at	At3g45210	-1.04947	0.0056714	Protein of unknown function, DUF584
262166_at	At1g74840	-0.962099	0.00545545	Homeodomain-like superfamily protein
256914_at	At3g23880	-1.73504	0.00477999	F-box and associated interaction domains-containing protein
253812_at	At4g28240	-1.49339	0.00376736	Wound-responsive family protein
244990_s_at	Atcg00870;Atcg01270	-1.18823	0.00369672	[ATCG00870, Protein precursor Ycf15, putative, chloroplast];[ATCG01270, Protein precursor Ycf15, putative, chloroplast]
252891_at	At4g39410	-0.725952	0.00366095	WRKY DNA-binding protein 13
258882_at	At3g06330	-0.804204	0.0034895	RING/U-box superfamily protein
266150_s_at	At2g12290;At4g19700	-1.81876	0.00200957	[AT2G12290, BEST Arabidopsis thaliana protein match is: SBP (S-ribonuclease binding protein) family protein (TAIR:AT4G19700.1); Has 66 Blast hits to 66 proteins in 12 species: Archae - 0; Bacteria - 0; Metazoa - 0; Fungi - 0; Plants - 66; Viruses - 0; Other Eukaryotes - 0 (source: NCBI BLink).];[AT4G19700, SBP (S-ribonuclease binding protein) family protein]
253047_at	At4g37295	-1.15704	0.00193886	unknown protein; FUNCTIONS IN: molecular_function unknown; INVOLVED IN: biological_process unknown; LOCATED IN: endomembrane system; EXPRESSED IN: stem, root, leaf; EXPRESSED DURING: LP.06 six leaves visible, LP.04 four leaves visible; Has 30201 Blast hits to 17322 proteins in 780 species: Archae - 12; Bacteria - 1396; Metazoa - 17338; Fungi - 3422; Plants - 5037; Viruses - 0; Other Eukaryotes - …
261817_at	At1g08180	-0.920197	0.00159955	unknown protein; Has 53 Blast hits to 53 proteins in 9 species: Archae - 0; Bacteria - 0; Metazoa - 1; Fungi - 0; Plants - 52; Viruses - 0; Other Eukaryotes - 0 (source: NCBI BLink).
244934_at	Atcg01080	-0.886848	0.00141451	NADH:ubiquinone/plastoquinone oxidoreductase, chain 6
257467_at	At1g31320	-1.31488	0.00135975	LOB domain-containing protein 4
256950_at	At3g19080	-0.863452	0.00119665	SWIB complex BAF60b domain-containing protein
245362_at	At4g17460	-1.5589	0.000604826	Homeobox-leucine zipper protein 4 (HB-4) / HD-ZIP protein
250582_at	At5g07580	-0.998699	0.000520695	Integrase-type DNA-binding superfamily protein
260268_at	At1g68490	-1.27943	0.00044747	unknown protein; FUNCTIONS IN: molecular_function unknown; INVOLVED IN: biological_process unknown; LOCATED IN: chloroplast; EXPRESSED IN: 22 plant structures; EXPRESSED DURING: 13 growth stages; BEST Arabidopsis thaliana protein match is: unknown protein (TAIR:AT1G13390.2); Has 125 Blast hits to 125 proteins in 18 species: Archae - 0; Bacteria - 0; Metazoa - 0; Fungi - 0; Plants - 125; Viruses -…
246933_at	At5g25160	-1.60828	0.000442494	zinc finger protein 3
266227_at	At2g28870	-1.38932	0.000292516	unknown protein; Has 34 Blast hits to 34 proteins in 9 species: Archae - 0; Bacteria - 0; Metazoa - 0; Fungi - 0; Plants - 34; Viruses - 0; Other Eukaryotes - 0 (source: NCBI BLink).
