# Supplementary material for: Programmed cell death activated by Rose Bengal in Arabidopsis thaliana cell suspension cultures requires functional chloroplasts
Source: J Exp Bot. 2014 Apr 10;65(12):3081–95. doi: 10.1093/jxb/eru151 (PMC4071827; doi:10.1093/jxb/eru151)
Supplement: Supplementary Data [file supp_eru151_jexbot120030_file002.xls]

## Sheet: Hoja1
Table S2. Set of transcripts down- and up-regulated in arabidopsis cell suspension cultures after the 30-min treatment with 0.5 µM RB (adjusted p-value < 0.05).
#TOP transcripts indicated in red are overexpressed after the treatment
#BOTTOM transcripts indicated in green are repressed after the treatment
Probe ID	AGI ID	Log2 ratio	Adj.p.value	Description
250781_at	At5g05410	5.30713	5.58728e-08	DRE-binding protein 2A
251336_at	At3g61190	3.47788	1.00851e-07	BON association protein 1
249197_at	At5g42380	3.76768	2.55817e-07	calmodulin like 37
248799_at	At5g47230	3.36493	3.00939e-07	ethylene responsive element binding factor 5
262382_at	At1g72920	3.29025	3.00939e-07	Toll-Interleukin-Resistance (TIR) domain family protein
263182_at	At1g05575	3.71334	7.1114e-07	unknown protein; FUNCTIONS IN: molecular_function unknown; INVOLVED IN: anaerobic respiration; LOCATED IN: endomembrane system; EXPRESSED IN: 17 plant structures; EXPRESSED DURING: 9 growth stages; BEST Arabidopsis thaliana protein match is: unknown protein (TAIR:AT2G31945.1); Has 63 Blast hits to 63 proteins in 10 species: Archae - 0; Bacteria - 0; Metazoa - 0; Fungi - 0; Plants - 63; Viruses - …
257840_at	At3g25250	2.67786	2.64815e-06	AGC (cAMP-dependent, cGMP-dependent and protein kinase C) kinase family protein
256518_at	At1g66080	3.20717	2.64815e-06	unknown protein; CONTAINS InterPro DOMAIN/s: Protein of unknown function DUF775 (InterPro:IPR008493); Has 285 Blast hits to 283 proteins in 133 species: Archae - 0; Bacteria - 0; Metazoa - 120; Fungi - 88; Plants - 50; Viruses - 0; Other Eukaryotes - 27 (source: NCBI BLink).
262911_s_at	At1g59860;At1g07400	5.08604	3.17802e-06	[AT1G59860, HSP20-like chaperones superfamily protein];[AT1G07400, HSP20-like chaperones superfamily protein]
262383_at	At1g72940	2.51598	3.63915e-06	Toll-Interleukin-Resistance (TIR) domain-containing protein
257482_x_at	At1g27820	2.11223	4.74532e-06	Polynucleotidyl transferase, ribonuclease H-like superfamily protein
259479_at	At1g19020	2.23893	4.74532e-06	unknown protein; BEST Arabidopsis thaliana protein match is: unknown protein (TAIR:AT3G48180.1); Has 88 Blast hits to 88 proteins in 15 species: Archae - 0; Bacteria - 0; Metazoa - 0; Fungi - 0; Plants - 88; Viruses - 0; Other Eukaryotes - 0 (source: NCBI BLink).
265725_at	At2g32030	2.88479	4.74532e-06	Acyl-CoA N-acyltransferases (NAT) superfamily protein
256356_s_at	At5g43620;At1g66500	3.09275	4.74532e-06	[AT5G43620, Pre-mRNA cleavage complex II];[AT1G66500, Pre-mRNA cleavage complex II]
249770_at	At5g24110	2.84357	4.74532e-06	WRKY DNA-binding protein 30
262656_at	At1g14200	3.46834	4.74532e-06	RING/U-box superfamily protein
264314_at	At1g70420	2.22117	4.74532e-06	Protein of unknown function (DUF1645)
252060_at	At3g52430	1.91636	4.74532e-06	alpha/beta-Hydrolases superfamily protein
245755_at	At1g35210	3.4063	4.74532e-06	unknown protein; FUNCTIONS IN: molecular_function unknown; INVOLVED IN: biological_process unknown; LOCATED IN: chloroplast; EXPRESSED IN: 14 plant structures; EXPRESSED DURING: 9 growth stages; CONTAINS InterPro DOMAIN/s: Protein of unknown function DUF740 (InterPro:IPR008004); BEST Arabidopsis thaliana protein match is: unknown protein (TAIR:AT1G22470.1); Has 83 Blast hits to 83 proteins in 12 …
249264_s_at	At5g41750;At5g41740	1.76804	4.74532e-06	[AT5G41750, Disease resistance protein (TIR-NBS-LRR class) family];[AT5G41740, Disease resistance protein (TIR-NBS-LRR class) family]
265327_at	At2g18210	2.58951	7.52172e-06	unknown protein; BEST Arabidopsis thaliana protein match is: unknown protein (TAIR:AT4G36500.1); Has 50 Blast hits to 50 proteins in 7 species: Archae - 0; Bacteria - 0; Metazoa - 0; Fungi - 0; Plants - 50; Viruses - 0; Other Eukaryotes - 0 (source: NCBI BLink).
247351_at	At5g63790	2.25728	8.40048e-06	NAC domain containing protein 102
256245_at	At3g12580	3.36281	8.40048e-06	heat shock protein 70
256526_at	At1g66090	2.78429	8.46041e-06	Disease resistance protein (TIR-NBS class)
260881_at	At1g21550	2.21196	1.0406e-05	Calcium-binding EF-hand family protein
258947_at	At3g01830	3.71698	1.08424e-05	Calcium-binding EF-hand family protein
264000_at	At2g22500	1.91301	1.08424e-05	uncoupling protein 5
255753_at	At1g18570	2.0024	1.25549e-05	myb domain protein 51
247240_at	At5g64660	2.0929	1.34362e-05	CYS, MET, PRO, and GLY protein 2
256833_at	At3g22910	2.15162	1.34362e-05	ATPase E1-E2 type family protein / haloacid dehalogenase-like hydrolase family protein
247811_at	At5g58430	1.5804	1.38407e-05	exocyst subunit exo70 family protein B1
258133_at	At3g24500	3.79355	1.38407e-05	multiprotein bridging factor 1C
265668_at	At2g32020	2.20997	1.42651e-05	Acyl-CoA N-acyltransferases (NAT) superfamily protein
255255_at	At4g05070	1.75625	1.4326e-05	Wound-responsive family protein
247655_at	At5g59820	2.71617	1.4671e-05	C2H2-type zinc finger family protein
266092_at	At2g37880	2.54419	1.53057e-05	Protein of unknown function, DUF617
258606_at	At3g02840	2.38436	1.66902e-05	ARM repeat superfamily protein
252908_at	At4g39670	1.81826	1.70433e-05	Glycolipid transfer protein (GLTP) family protein
260602_at	At1g55920	1.52604	1.92807e-05	serine acetyltransferase 2;1
247208_at	At5g64870	2.00785	1.92807e-05	SPFH/Band 7/PHB domain-containing membrane-associated protein family
256306_at	At1g30370	3.85119	1.97852e-05	alpha/beta-Hydrolases superfamily protein
257536_at	At3g02800	1.525	2.123e-05	Tyrosine phosphatase family protein
265276_at	At2g28400	2.31154	2.18625e-05	Protein of unknown function, DUF584
260225_at	At1g74590	1.82613	2.2336e-05	glutathione S-transferase TAU 10
246293_at	At3g56710	2.65722	2.25141e-05	sigma factor binding protein 1
250351_at	At5g12030	4.18912	2.28304e-05	heat shock protein 17.6A
248434_at	At5g51440	3.68745	2.62143e-05	HSP20-like chaperones superfamily protein
252474_at	At3g46620	2.13775	3.37117e-05	zinc finger (C3HC4-type RING finger) family protein
255742_at	At1g25560	1.90743	3.37117e-05	AP2/B3 transcription factor family protein
251705_at	At3g56400	1.71301	3.37117e-05	WRKY DNA-binding protein 70
245711_at	At5g04340	3.20865	3.37117e-05	zinc finger of Arabidopsis thaliana 6
249558_at	At5g38310	1.48034	3.37117e-05	unknown protein; Has 1807 Blast hits to 1807 proteins in 277 species: Archae - 0; Bacteria - 0; Metazoa - 736; Fungi - 347; Plants - 385; Viruses - 0; Other Eukaryotes - 339 (source: NCBI BLink).
247177_at	At5g65300	2.14001	3.77757e-05	unknown protein; Has 30201 Blast hits to 17322 proteins in 780 species: Archae - 12; Bacteria - 1396; Metazoa - 17338; Fungi - 3422; Plants - 5037; Viruses - 0; Other Eukaryotes - 2996 (source: NCBI BLink).
260804_at	At1g78410	2.60005	3.81328e-05	VQ motif-containing protein
250424_at	At5g10550	1.27348	3.8181e-05	global transcription factor group E2
258787_at	At3g11840	2.08127	3.8181e-05	plant U-box 24
251774_at	At3g55840	1.29971	4.48785e-05	Hs1pro-1 protein
258516_at	At3g06490	1.40147	4.48785e-05	myb domain protein 108
262549_at	At1g31290	2.10699	5.38767e-05	ARGONAUTE 3
245250_at	At4g17490	3.54503	5.79263e-05	ethylene responsive element binding factor 6
254759_at	At4g13180	1.17416	6.46099e-05	NAD(P)-binding Rossmann-fold superfamily protein
257748_at	At3g18710	1.60433	7.03741e-05	plant U-box 29
248045_at	At5g56030	1.72255	7.93492e-05	heat shock protein 81-2
246993_at	At5g67450	1.20552	7.93492e-05	zinc-finger protein 1
267357_at	At2g40000	1.69794	8.25897e-05	ortholog of sugar beet HS1 PRO-1 2
246777_at	At5g27420	2.34989	8.5262e-05	carbon/nitrogen insensitive 1
252193_at	At3g50060	1.96669	8.5262e-05	myb domain protein 77
262072_at	At1g59590	2.38135	8.55944e-05	ZCF37
250956_at	At5g03210	2.16765	8.55944e-05	unknown protein; FUNCTIONS IN: molecular_function unknown; INVOLVED IN: biological_process unknown; LOCATED IN: endomembrane system; EXPRESSED IN: 11 plant structures; EXPRESSED DURING: 7 growth stages; Has 6 Blast hits to 6 proteins in 2 species: Archae - 0; Bacteria - 0; Metazoa - 0; Fungi - 0; Plants - 6; Viruses - 0; Other Eukaryotes - 0 (source: NCBI BLink).
261564_at	At1g01720	2.66836	8.55944e-05	NAC (No Apical Meristem) domain transcriptional regulator superfamily protein
263150_at	At1g54050	4.50786	0.000107148	HSP20-like chaperones superfamily protein
264758_at	At1g61340	2.17125	0.000119003	F-box family protein
248448_at	At5g51190	2.14005	0.000119003	Integrase-type DNA-binding superfamily protein
255543_at	At4g01870	1.84608	0.000129711	tolB protein-related
249321_at	At5g40920	1.77583	0.000129918	pseudogene, disease resistance protein (TIR-NBS-LRR class), putative, domain signature TIR-NBS-LRR exists, suggestive of a disease resistance protein.
262003_at	At1g64460	1.13008	0.000129918	Protein kinase superfamily protein
263800_at	At2g24600	1.46937	0.000136098	Ankyrin repeat family protein
253271_s_at	At4g34470;At4g34210	1.62887	0.000143135	[AT4G34470, SKP1-like 12];[AT4G34210, SKP1-like 11]
258436_at	At3g16720	1.55358	0.00014348	TOXICOS EN LEVADURA 2
259992_at	At1g67970	1.6972	0.000145776	heat shock transcription factor A8
263475_at	At2g31945	1.75124	0.000154326	unknown protein; FUNCTIONS IN: molecular_function unknown; INVOLVED IN: biological_process unknown; LOCATED IN: endomembrane system; EXPRESSED IN: 8 plant structures; EXPRESSED DURING: 4 anthesis, petal differentiation and expansion stage; BEST Arabidopsis thaliana protein match is: unknown protein (TAIR:AT1G05575.1); Has 61 Blast hits to 61 proteins in 10 species: Archae - 0; Bacteria - 0; Metaz…
267451_at	At2g33710	2.01441	0.000157241	Integrase-type DNA-binding superfamily protein
260581_at	At2g47190	1.87568	0.000158803	myb domain protein 2
253268_s_at	At4g34131;At4g34135	1.56199	0.000159483	[AT4G34131, UDP-glucosyl transferase 73B3];[AT4G34135, UDP-glucosyltransferase 73B2]
261476_at	At1g14480	1.7506	0.000159483	Ankyrin repeat family protein
248332_at	At5g52640	2.68463	0.00016333	heat shock protein 90.1
251644_at	At3g57540	1.09568	0.000169922	Remorin family protein
253061_at	At4g37610	1.42367	0.000174417	BTB and TAZ domain protein 5
266259_at	At2g27830	1.94003	0.000174916	unknown protein; BEST Arabidopsis thaliana protein match is: unknown protein (TAIR:AT4G22758.1); Has 131 Blast hits to 131 proteins in 17 species: Archae - 0; Bacteria - 0; Metazoa - 0; Fungi - 0; Plants - 131; Viruses - 0; Other Eukaryotes - 0 (source: NCBI BLink).
251054_at	At5g01540	1.62052	0.000184462	lectin receptor kinase a4.1
263374_at	At2g20560	3.12585	0.000192718	DNAJ heat shock family protein
266821_at	At2g44840	4.41717	0.000194329	ethylene-responsive element binding factor 13
256046_at	NA	1.76153	0.000199836	no_match
245777_at	At1g73540	2.0561	0.000240084	nudix hydrolase homolog 21
258336_at	At3g16050	1.58334	0.000240084	pyridoxine biosynthesis 1.2
265572_at	NA	1.54501	0.000242108	no_match
267084_at	At2g41180	1.67747	0.000247706	VQ motif-containing protein
248043_s_at	At5g56010;At5g56000	1.13459	0.000247832	[AT5G56010, heat shock protein 81-3];[AT5G56000, HEAT SHOCK PROTEIN 81.4]
250994_at	At5g02490	1.66298	0.000262231	Heat shock protein 70 (Hsp 70) family protein
253455_at	At4g32020	1.48956	0.000264445	unknown protein; FUNCTIONS IN: molecular_function unknown; INVOLVED IN: biological_process unknown; LOCATED IN: chloroplast; EXPRESSED IN: 24 plant structures; EXPRESSED DURING: 15 growth stages; BEST Arabidopsis thaliana protein match is: unknown protein (TAIR:AT2G25250.1); Has 65 Blast hits to 65 proteins in 19 species: Archae - 0; Bacteria - 0; Metazoa - 3; Fungi - 8; Plants - 54; Viruses - 0;…
248726_at	At5g47960	1.79439	0.000268071	RAB GTPase homolog A4C
265999_at	At2g24100	1.22575	0.000279958	unknown protein; BEST Arabidopsis thaliana protein match is: unknown protein (TAIR:AT4G30780.1); Has 101 Blast hits to 101 proteins in 16 species: Archae - 0; Bacteria - 0; Metazoa - 0; Fungi - 0; Plants - 95; Viruses - 0; Other Eukaryotes - 6 (source: NCBI BLink).
257382_at	At2g40750	1.13783	0.00028243	WRKY DNA-binding protein 54
258275_at	At3g15760	1.73701	0.000283375	unknown protein; FUNCTIONS IN: molecular_function unknown; INVOLVED IN: biological_process unknown; LOCATED IN: endomembrane system; EXPRESSED IN: 22 plant structures; EXPRESSED DURING: 10 growth stages; BEST Arabidopsis thaliana protein match is: unknown protein (TAIR:AT1G52565.1); Has 42 Blast hits to 42 proteins in 10 species: Archae - 0; Bacteria - 0; Metazoa - 0; Fungi - 0; Plants - 42; Viru…
245821_at	At1g26270	1.4359	0.000283375	Phosphatidylinositol 3- and 4-kinase family protein
260248_at	At1g74310	2.91093	0.000283375	heat shock protein 101
252592_at	At3g45640	1.27676	0.000289818	mitogen-activated protein kinase 3
260135_at	At1g66400	2.53924	0.000291654	calmodulin like 23
254926_at	At4g11280	2.34455	0.000300249	1-aminocyclopropane-1-carboxylic acid (acc) synthase 6
247543_at	At5g61600	2.06394	0.000313194	ethylene response factor 104
267230_at	At2g44080	1.27707	0.000313194	ARGOS-like
245765_at	At1g33600	1.21792	0.000352319	Leucine-rich repeat (LRR) family protein
266737_at	At2g47140	1.33822	0.000357335	NAD(P)-binding Rossmann-fold superfamily protein
248164_at	At5g54490	1.66026	0.000359128	pinoid-binding protein 1
247727_at	At5g59490	0.977556	0.000372484	Haloacid dehalogenase-like hydrolase (HAD) superfamily protein
263478_at	At2g31880	1.18294	0.000404184	Leucine-rich repeat protein kinase family protein
265632_at	At2g14290	1.12386	0.000404883	F-box family protein with a domain of unknown function (DUF295)
252739_at	At3g43250	1.7337	0.000410387	Family of unknown function (DUF572)
254200_at	At4g24110	1.61036	0.000451579	unknown protein; Has 76 Blast hits to 76 proteins in 13 species: Archae - 0; Bacteria - 0; Metazoa - 1; Fungi - 0; Plants - 75; Viruses - 0; Other Eukaryotes - 0 (source: NCBI BLink).
245731_at	At1g73500	2.48377	0.000468839	MAP kinase kinase 9
252679_at	At3g44260	2.48592	0.000468839	Polynucleotidyl transferase, ribonuclease H-like superfamily protein
263379_at	At2g40140	1.65656	0.000489452	zinc finger (CCCH-type) family protein
247293_at	At5g64510	1.10098	0.000493271	unknown protein; FUNCTIONS IN: molecular_function unknown; INVOLVED IN: biological_process unknown; LOCATED IN: endomembrane system; EXPRESSED IN: 17 plant structures; EXPRESSED DURING: 10 growth stages; Has 35333 Blast hits to 34131 proteins in 2444 species: Archae - 798; Bacteria - 22429; Metazoa - 974; Fungi - 991; Plants - 531; Viruses - 0; Other Eukaryotes - 9610 (source: NCBI BLink).
246018_at	At5g10695	1.4041	0.000493271	unknown protein; BEST Arabidopsis thaliana protein match is: unknown protein (TAIR:AT5G57123.1); Has 30201 Blast hits to 17322 proteins in 780 species: Archae - 12; Bacteria - 1396; Metazoa - 17338; Fungi - 3422; Plants - 5037; Viruses - 0; Other Eukaryotes - 2996 (source: NCBI BLink).
263931_at	At2g36220	2.01785	0.000510169	unknown protein; BEST Arabidopsis thaliana protein match is: unknown protein (TAIR:AT3G52710.1); Has 74 Blast hits to 74 proteins in 10 species: Archae - 0; Bacteria - 0; Metazoa - 0; Fungi - 0; Plants - 74; Viruses - 0; Other Eukaryotes - 0 (source: NCBI BLink).
257565_at	At3g28620	1.30308	0.000521936	Zinc finger, C3HC4 type (RING finger) family protein
258979_at	At3g09440	1.52619	0.000526274	Heat shock protein 70 (Hsp 70) family protein
266261_at	At2g27580	1.00752	0.000544564	A20/AN1-like zinc finger family protein
251663_at	At3g57070	1.08124	0.000575929	Glutaredoxin family protein
247708_at	At5g59550	1.82823	0.000613359	zinc finger (C3HC4-type RING finger) family protein
250944_at	At5g03380	1.42341	0.000623313	Heavy metal transport/detoxification superfamily protein
266717_at	At2g46735	1.14574	0.000629902	unknown protein; Has 14 Blast hits to 14 proteins in 8 species: Archae - 0; Bacteria - 0; Metazoa - 0; Fungi - 0; Plants - 14; Viruses - 0; Other Eukaryotes - 0 (source: NCBI BLink).
261713_at	At1g32640	2.21287	0.000634245	Basic helix-loop-helix (bHLH) DNA-binding family protein
262801_at	At1g21010	1.4493	0.000646044	unknown protein; FUNCTIONS IN: molecular_function unknown; INVOLVED IN: N-terminal protein myristoylation; LOCATED IN: cellular_component unknown; EXPRESSED IN: 24 plant structures; EXPRESSED DURING: 14 growth stages; BEST Arabidopsis thaliana protein match is: unknown protein (TAIR:AT1G76600.1); Has 206 Blast hits to 206 proteins in 13 species: Archae - 0; Bacteria - 0; Metazoa - 0; Fungi - 0; P…
259037_at	At3g09350	1.81727	0.000664626	Fes1A
251745_at	At3g55980	1.6031	0.000675963	salt-inducible zinc finger 1
262211_at	At1g74930	1.38512	0.000691505	Integrase-type DNA-binding superfamily protein
256522_at	At1g66160	1.97573	0.000697364	CYS, MET, PRO, and GLY protein 1
267028_at	At2g38470	1.9175	0.000792096	WRKY DNA-binding protein 33
249777_at	At5g24210	1.1574	0.000794918	alpha/beta-Hydrolases superfamily protein
256583_at	At3g28850	1.02263	0.000797483	Glutaredoxin family protein
266834_s_at	At3g27140;At4g08260;At2g30020	2.17238	0.000797483	[AT3G27140, Protein phosphatase 2C family protein];[AT4G08260, Protein phosphatase 2C family protein];[AT2G30020, Protein phosphatase 2C family protein]
253503_at	At4g31950	2.35758	0.000807354	cytochrome P450, family 82, subfamily C, polypeptide 3
266010_at	At2g37430	2.55566	0.000819946	C2H2 and C2HC zinc fingers superfamily protein
252131_at	At3g50930	2.12249	0.000842225	cytochrome BC1 synthesis
250582_at	At5g07580	0.861453	0.000881337	Integrase-type DNA-binding superfamily protein
253316_s_at	At4g34300;At4g33930	1.34425	0.000902148	[AT4G34300, Cupredoxin superfamily protein];[AT4G33930, Cupredoxin superfamily protein]
247493_at	At5g61900;At5g61910	1.08289	0.000930823	[AT5G61900, Calcium-dependent phospholipid-binding Copine family protein];[AT5G61910, DCD (Development and Cell Death) domain protein]
247215_at	At5g64905	2.30138	0.000932266	elicitor peptide 3 precursor
257846_at	At3g12910	1.57533	0.000949215	NAC (No Apical Meristem) domain transcriptional regulator superfamily protein
264232_at	At1g67470	1.18877	0.000957072	Protein kinase superfamily protein
251683_at	At3g57120	1.45922	0.000957072	Protein kinase superfamily protein
252567_at	At3g46070	1.56364	0.000959291	C2H2-type zinc finger family protein
252515_at	At3g46230	3.3912	0.000981819	heat shock protein 17.4
246532_at	At5g15870	1.03892	0.00106055	glycosyl hydrolase family 81 protein
247205_at	At5g64890	1.41989	0.00108779	elicitor peptide 2 precursor
259979_at	At1g76600	1.6359	0.00109237	unknown protein; FUNCTIONS IN: molecular_function unknown; INVOLVED IN: N-terminal protein myristoylation; LOCATED IN: nucleolus, nucleus; EXPRESSED IN: 24 plant structures; EXPRESSED DURING: 15 growth stages; BEST Arabidopsis thaliana protein match is: unknown protein (TAIR:AT1G21010.1); Has 220 Blast hits to 220 proteins in 14 species: Archae - 0; Bacteria - 0; Metazoa - 0; Fungi - 0; Plants - …
250990_at	At5g02290	0.905728	0.00109573	Protein kinase superfamily protein
257280_at	At3g14440	1.30259	0.00109573	nine-cis-epoxycarotenoid dioxygenase 3
261193_at	At1g32920	1.4593	0.00122513	unknown protein; FUNCTIONS IN: molecular_function unknown; INVOLVED IN: response to wounding; LOCATED IN: endomembrane system; EXPRESSED IN: 23 plant structures; EXPRESSED DURING: 13 growth stages; BEST Arabidopsis thaliana protein match is: unknown protein (TAIR:AT1G32928.1); Has 42 Blast hits to 42 proteins in 8 species: Archae - 0; Bacteria - 0; Metazoa - 0; Fungi - 0; Plants - 42; Viruses - 0…
246327_at	At1g16670	0.813247	0.00124223	Protein kinase superfamily protein
256185_at	At1g51700	0.802347	0.00130698	DOF zinc finger protein 1
246270_at	At4g36500	1.49429	0.00131385	unknown protein; FUNCTIONS IN: molecular_function unknown; INVOLVED IN: biological_process unknown; LOCATED IN: mitochondrion; EXPRESSED IN: 22 plant structures; EXPRESSED DURING: 13 growth stages; BEST Arabidopsis thaliana protein match is: unknown protein (TAIR:AT2G18210.1); Has 50 Blast hits to 50 proteins in 7 species: Archae - 0; Bacteria - 0; Metazoa - 0; Fungi - 0; Plants - 50; Viruses - 0…
267381_at	At2g26190	1.5778	0.00131539	calmodulin-binding family protein
261860_at	At1g50600	1.27732	0.00131539	scarecrow-like 5
248665_at	At5g48655	0.830441	0.00132739	RING/U-box superfamily protein
257053_at	At3g15210	1.40665	0.00140788	ethylene responsive element binding factor 4
265380_at	At2g16670	0.721178	0.00144906	transposable element gene
249485_at	At5g39020	1.30972	0.00144906	Malectin/receptor-like protein kinase family protein
252278_at	At3g49530	0.922528	0.00145392	NAC domain containing protein 62
245627_at	At1g56600	0.896498	0.00145392	galactinol synthase 2
252681_at	At3g44350	1.46093	0.00146342	NAC domain containing protein 61
247707_at	At5g59450	1.18828	0.00148395	GRAS family transcription factor
252045_at	At3g52450	1.37389	0.00148395	plant U-box 22
260399_at	At1g72520	2.26418	0.00150266	PLAT/LH2 domain-containing lipoxygenase family protein
262374_s_at	At1g72910;At1g72930	1.48083	0.00154224	[AT1G72910, Toll-Interleukin-Resistance (TIR) domain-containing protein];[AT1G72930, toll/interleukin-1 receptor-like]
267623_at	At2g39650	1.07967	0.00160046	Protein of unknown function (DUF506)
245041_at	At2g26530	1.32576	0.00160988	Protein of unknown function (DUF1645)
245363_at	At4g15120	1.04934	0.00163097	VQ motif-containing protein
256319_at	At1g35910	1.7319	0.00163473	Haloacid dehalogenase-like hydrolase (HAD) superfamily protein
266590_at	At2g46240	2.27724	0.00167969	BCL-2-associated athanogene 6
264866_at	At1g24140	2.11201	0.00170388	Matrixin family protein
264834_at	At1g03730	0.99463	0.0017088	unknown protein; BEST Arabidopsis thaliana protein match is: unknown protein (TAIR:AT4G03600.1); Has 50 Blast hits to 50 proteins in 10 species: Archae - 0; Bacteria - 0; Metazoa - 0; Fungi - 0; Plants - 50; Viruses - 0; Other Eukaryotes - 0 (source: NCBI BLink).
248322_at	At5g52760	1.73786	0.00180465	Copper transport protein family
261402_at	At1g79670	1.07423	0.00183419	Wall-associated kinase family protein
265075_at	At1g55450	1.3071	0.00183419	S-adenosyl-L-methionine-dependent methyltransferases superfamily protein
254062_at	At4g25380	2.41721	0.00183419	stress-associated protein 10
262165_at	At1g75020	1.04681	0.00183419	lysophosphatidyl acyltransferase 4
254120_at	At4g24570	1.64122	0.00183419	dicarboxylate carrier 2
252589_s_at	At3g45660;At3g45650	2.10678	0.00188909	[AT3G45660, Major facilitator superfamily protein];[AT3G45650, nitrate excretion transporter1]
246498_at	At5g16230	0.955328	0.00189125	Plant stearoyl-acyl-carrier-protein desaturase family protein
249928_at	At5g22250	1.88165	0.00191431	Polynucleotidyl transferase, ribonuclease H-like superfamily protein
260406_at	At1g69920	1.28148	0.00193944	glutathione S-transferase TAU 12
256999_at	At3g14200	1.35847	0.00196307	Chaperone DnaJ-domain superfamily protein
263921_at	At2g36460	0.99973	0.0020216	Aldolase superfamily protein
246821_at	At5g26920	1.25885	0.00202648	Cam-binding protein 60-like G
260046_at	At1g73805	1.35858	0.00202887	Calmodulin binding protein-like
248327_at	At5g52750	1.98285	0.00202887	Heavy metal transport/detoxification superfamily protein
267110_at	At2g14800	1.45959	0.00210773	unknown protein; BEST Arabidopsis thaliana protein match is: unknown protein (TAIR:AT3G44713.1); Has 41 Blast hits to 38 proteins in 14 species: Archae - 0; Bacteria - 0; Metazoa - 7; Fungi - 2; Plants - 16; Viruses - 0; Other Eukaryotes - 16 (source: NCBI BLink).
265675_at	At2g32120	1.29308	0.00215846	heat-shock protein 70T-2
263414_at	At2g21230	0.9267	0.00218682	Basic-leucine zipper (bZIP) transcription factor family protein
247047_at	At5g66650	0.99456	0.00218682	Protein of unknown function (DUF607)
263320_at	At2g47180	1.85532	0.00225949	galactinol synthase 1
249618_at	At5g37490	0.918903	0.0022705	ARM repeat superfamily protein
250493_at	At5g09800	1.42706	0.00240317	ARM repeat superfamily protein
249801_at	At5g23580	0.644844	0.00248134	calmodulin-like domain protein kinase 9
249575_at	At5g37670	1.46425	0.00249816	HSP20-like chaperones superfamily protein
267336_at	At2g19310	1.32389	0.00260524	HSP20-like chaperones superfamily protein
254211_at	At4g23570	1.01576	0.00261054	phosphatase-related
245173_at	At2g47520	0.800498	0.00270694	Integrase-type DNA-binding superfamily protein
257771_at	At3g23000	0.916806	0.00271092	CBL-interacting protein kinase 7
262542_at	At1g34180	0.945358	0.00274202	NAC domain containing protein 16
247595_at	At5g60820	1.12878	0.00276179	RING/U-box superfamily protein
259946_at	At1g71450	1.35645	0.00277962	Integrase-type DNA-binding superfamily protein
253203_at	At4g34710	1.23146	0.00285907	arginine decarboxylase 2
258939_at	At3g10020	1.67795	0.00295035	unknown protein; FUNCTIONS IN: molecular_function unknown; INVOLVED IN: response to oxidative stress, anaerobic respiration; LOCATED IN: cellular_component unknown; EXPRESSED IN: 23 plant structures; EXPRESSED DURING: 13 growth stages; Has 47 Blast hits to 47 proteins in 12 species: Archae - 0; Bacteria - 0; Metazoa - 1; Fungi - 0; Plants - 46; Viruses - 0; Other Eukaryotes - 0 (source: NCBI BLin…
265184_at	At1g23710	1.85266	0.00298345	Protein of unknown function (DUF1645)
254878_at	At4g11660	1.41386	0.00299624	winged-helix DNA-binding transcription factor family protein
249361_at	At5g40540	0.948469	0.00299624	Protein kinase superfamily protein
258830_at	At3g07090	1.38247	0.00299624	PPPDE putative thiol peptidase family protein
261081_at	At1g07350	1.26344	0.00299624	RNA-binding (RRM/RBD/RNP motifs) family protein
252009_at	At3g52800	0.979959	0.00302251	A20/AN1-like zinc finger family protein
245840_at	At1g58420	1.68109	0.00303774	Uncharacterised conserved protein UCP031279
249042_at	At5g44350	1.71219	0.00305075	ethylene-responsive nuclear protein -related
262571_at	At1g15430	1.30732	0.00312825	Protein of unknown function (DUF1644)
252827_at	At4g39950	0.95989	0.00315248	cytochrome P450, family 79, subfamily B, polypeptide 2
259879_at	At1g76650	1.76151	0.00315248	calmodulin-like 38
246584_at	At5g14730	1.31371	0.00317176	unknown protein; CONTAINS InterPro DOMAIN/s: Protein of unknown function DUF1645 (InterPro:IPR012442); BEST Arabidopsis thaliana protein match is: unknown protein (TAIR:AT3G01513.1); Has 85 Blast hits to 83 proteins in 14 species: Archae - 0; Bacteria - 9; Metazoa - 0; Fungi - 0; Plants - 76; Viruses - 0; Other Eukaryotes - 0 (source: NCBI BLink).
252533_at	At3g46110	0.713008	0.00323711	Domain of unknown function (DUF966)
265860_at	At2g01810	0.76966	0.00323711	RING/FYVE/PHD zinc finger superfamily protein
264289_at	At1g61890	0.793759	0.00330972	MATE efflux family protein
246944_at	At5g25450	1.18903	0.00338546	Cytochrome bd ubiquinol oxidase, 14kDa subunit
252053_at	At3g52400	1.34614	0.00338546	syntaxin of plants 122
254263_at	At4g23493	1.14481	0.00341796	unknown protein; Has 30201 Blast hits to 17322 proteins in 780 species: Archae - 12; Bacteria - 1396; Metazoa - 17338; Fungi - 3422; Plants - 5037; Viruses - 0; Other Eukaryotes - 2996 (source: NCBI BLink).
248697_at	At5g48370	0.599614	0.00343389	Thioesterase/thiol ester dehydrase-isomerase superfamily protein
259814_at	At1g49900	1.03964	0.00350852	C2H2 type zinc finger transcription factor family
253643_at	At4g29780	1.80317	0.00352132	unknown protein; BEST Arabidopsis thaliana protein match is: unknown protein (TAIR:AT5G12010.1); Has 945 Blast hits to 944 proteins in 87 species: Archae - 0; Bacteria - 0; Metazoa - 519; Fungi - 43; Plants - 365; Viruses - 0; Other Eukaryotes - 18 (source: NCBI BLink).
261143_at	At1g19770	0.65898	0.00357384	purine permease 14
264475_s_at	At1g77150;At1g77170	0.69493	0.00357384	[AT1G77150, Pentatricopeptide repeat (PPR) superfamily protein];[AT1G77170, Tetratricopeptide repeat (TPR)-like superfamily protein]
252156_at	NA	1.3342	0.00361383	no_match
263538_at	At2g25010	0.692114	0.00364841	Aminotransferase-like, plant mobile domain family protein
259273_s_at	At5g15080;At3g01300	0.764277	0.00365414	[AT5G15080, Protein kinase superfamily protein];[AT3G01300, Protein kinase superfamily protein]
259987_at	At1g75030	1.10074	0.00372102	thaumatin-like protein 3
266800_at	At2g22880	1.36739	0.00380019	VQ motif-containing protein
248582_at	At5g49910	0.632327	0.00381403	chloroplast heat shock protein 70-2
264213_at	At1g65390	1.69634	0.00381403	phloem protein 2 A5
246870_at	At5g26030	0.783643	0.00381403	ferrochelatase 1
256425_at	At1g33560	0.811552	0.00381403	Disease resistance protein (CC-NBS-LRR class) family
256658_at	At3g12010;At3g12012	0.579205	0.00381403	[AT3G12010, FUNCTIONS IN: molecular_function unknown; INVOLVED IN: biological_process unknown; EXPRESSED IN: sperm cell, cultured cell; CONTAINS InterPro DOMAIN/s: Colon cancer-associated Mic1-like (InterPro:IPR009755); Has 30201 Blast hits to 17322 proteins in 780 species: Archae - 12; Bacteria - 1396; Metazoa - 17338; Fungi - 3422; Plants - 5037; Viruses - 0; Other Eukaryotes - 2996 (source: NC…
246906_at	At5g25475	0.815305	0.00381403	AP2/B3-like transcriptional factor family protein
266166_at	At2g28080	0.726489	0.00384077	UDP-Glycosyltransferase superfamily protein
249417_at	At5g39670	1.3577	0.00384927	Calcium-binding EF-hand family protein
246961_at	At5g24710	0.79626	0.00387978	Transducin/WD40 repeat-like superfamily protein
253958_at	At4g26400	0.748202	0.00391876	RING/U-box superfamily protein
264726_at	At1g22985	1.24665	0.00401979	Integrase-type DNA-binding superfamily protein
248904_at	At5g46295	1.55772	0.00404176	unknown protein; BEST Arabidopsis thaliana protein match is: unknown protein (TAIR:AT1G06475.1); Has 30201 Blast hits to 17322 proteins in 780 species: Archae - 12; Bacteria - 1396; Metazoa - 17338; Fungi - 3422; Plants - 5037; Viruses - 0; Other Eukaryotes - 2996 (source: NCBI BLink).
254874_at	At4g11570	0.660836	0.00404176	Haloacid dehalogenase-like hydrolase (HAD) superfamily protein
260037_at	At1g68840	1.90384	0.00417119	related to ABI3/VP1 2
266983_at	At2g39400	0.895155	0.0041735	alpha/beta-Hydrolases superfamily protein
254524_at	At4g20000	1.50579	0.00421262	VQ motif-containing protein
254921_at	At4g11300	0.721376	0.00424471	Protein of unknown function (DUF793)
245495_at	At4g16400	0.878897	0.00427145	unknown protein; BEST Arabidopsis thaliana protein match is: unknown protein (TAIR:AT3G13175.1); Has 30201 Blast hits to 17322 proteins in 780 species: Archae - 12; Bacteria - 1396; Metazoa - 17338; Fungi - 3422; Plants - 5037; Viruses - 0; Other Eukaryotes - 2996 (source: NCBI BLink).
252535_at	At3g46150	0.858051	0.00429288	unknown protein; Has 1 Blast hits to 1 proteins in 1 species: Archae - 0; Bacteria - 0; Metazoa - 0; Fungi - 0; Plants - 1; Viruses - 0; Other Eukaryotes - 0 (source: NCBI BLink).
262384_at	At1g72950	0.958472	0.00431076	Disease resistance protein (TIR-NBS class)
265957_at	At2g37300	0.82371	0.00439037	unknown protein; Has 93 Blast hits to 62 proteins in 29 species: Archae - 0; Bacteria - 6; Metazoa - 13; Fungi - 19; Plants - 25; Viruses - 0; Other Eukaryotes - 30 (source: NCBI BLink).
246600_at	At5g14930	1.09354	0.00442395	senescence-associated gene 101
262092_at	At1g56150	1.49427	0.00442952	SAUR-like auxin-responsive protein family
252903_at	At4g39570	0.917814	0.00445206	Galactose oxidase/kelch repeat superfamily protein
258801_at	At3g04560	0.6691	0.00459006	unknown protein; FUNCTIONS IN: molecular_function unknown; INVOLVED IN: biological_process unknown; EXPRESSED IN: 22 plant structures; EXPRESSED DURING: 16 growth stages; Has 227 Blast hits to 225 proteins in 83 species: Archae - 0; Bacteria - 17; Metazoa - 98; Fungi - 29; Plants - 51; Viruses - 1; Other Eukaryotes - 31 (source: NCBI BLink).
249483_at	At5g38895	0.903888	0.00459006	RING/U-box superfamily protein
258446_at	NA	0.839284	0.00459006	no_match
261751_at	At1g76080	0.786491	0.00459006	chloroplastic drought-induced stress protein of 32 kD
247673_at	At5g60230	0.83321	0.00459865	splicing endonuclease 2
250829_at	At5g04720	0.651155	0.00461611	ADR1-like 2
245227_s_at	At1g08410	0.948945	0.00463878	P-loop containing nucleoside triphosphate hydrolases superfamily protein
260025_at	At1g30070	1.58721	0.00482486	SGS domain-containing protein
251221_at	At3g62550	0.833262	0.0048797	Adenine nucleotide alpha hydrolases-like superfamily protein
263892_at	At2g36890	1.06233	0.00488584	Duplicated homeodomain-like superfamily protein
262213_at	At1g74870	1.27091	0.00489872	RING/U-box superfamily protein
261676_at	At1g18480	0.619958	0.00494941	Calcineurin-like metallo-phosphoesterase superfamily protein
257751_at	At3g18690	1.46151	0.00494961	MAP kinase substrate 1
254922_at	At4g11370	0.886426	0.00498691	RING-H2 finger A1A
259518_at	At1g20510	1.07119	0.00502474	OPC-8:0 CoA ligase1
254100_at	At4g25020	0.784404	0.00502474	D111/G-patch domain-containing protein
248556_at	At5g50350	0.698044	0.00505858	unknown protein; FUNCTIONS IN: molecular_function unknown; INVOLVED IN: response to oxidative stress; LOCATED IN: chloroplast; EXPRESSED IN: 22 plant structures; EXPRESSED DURING: 13 growth stages; Has 1807 Blast hits to 1807 proteins in 277 species: Archae - 0; Bacteria - 0; Metazoa - 736; Fungi - 347; Plants - 385; Viruses - 0; Other Eukaryotes - 339 (source: NCBI BLink).
248793_at	At5g47240	1.1383	0.00505858	nudix hydrolase homolog 8
249078_at	At5g44070	0.880879	0.00505858	phytochelatin synthase 1 (PCS1)
266615_s_at	At2g29720;At2g35660	1.34551	0.00505858	[AT2G29720, FAD/NAD(P)-binding oxidoreductase family protein];[AT2G35660, FAD/NAD(P)-binding oxidoreductase family protein]
264054_at	At2g22540	0.752856	0.00509827	K-box region and MADS-box transcription factor family protein
246612_at	At5g35320	1.45737	0.00509827	unknown protein; Has 1807 Blast hits to 1807 proteins in 277 species: Archae - 0; Bacteria - 0; Metazoa - 736; Fungi - 347; Plants - 385; Viruses - 0; Other Eukaryotes - 339 (source: NCBI BLink).
248607_at	At5g49480	0.670606	0.0054096	Ca2+-binding protein 1
252230_at	At3g49810	0.760186	0.00541934	ARM repeat superfamily protein
263783_at	At2g46400	1.76902	0.00543581	WRKY DNA-binding protein 46
257676_at	At3g20320	0.66836	0.00548761	trigalactosyldiacylglycerol2
256633_at	At3g28340	1.27267	0.00597367	galacturonosyltransferase-like 10
251910_at	At3g53810	0.935895	0.00611343	Concanavalin A-like lectin protein kinase family protein
250279_at	At5g13200	0.991843	0.00613644	GRAM domain family protein
259850_at	At1g72240	1.03839	0.00613725	unknown protein; BEST Arabidopsis thaliana protein match is: unknown protein (TAIR:AT1G22470.1); Has 65 Blast hits to 63 proteins in 13 species: Archae - 0; Bacteria - 0; Metazoa - 1; Fungi - 0; Plants - 64; Viruses - 0; Other Eukaryotes - 0 (source: NCBI BLink).
259705_at	At1g77450	1.53392	0.00616062	NAC domain containing protein 32
245219_at	At1g58807;At1g59124	1.03543	0.00616062	[AT1G58807, Disease resistance protein (CC-NBS-LRR class) family];[AT1G59124, Disease resistance protein (CC-NBS-LRR class) family]
262577_at	At1g15290	0.563479	0.00616062	Tetratricopeptide repeat (TPR)-like superfamily protein
256254_at	At3g11290	0.661267	0.00616473	unknown protein; BEST Arabidopsis thaliana protein match is: unknown protein (TAIR:AT3G11310.1); Has 720 Blast hits to 435 proteins in 28 species: Archae - 0; Bacteria - 2; Metazoa - 0; Fungi - 32; Plants - 682; Viruses - 0; Other Eukaryotes - 4 (source: NCBI BLink).
264069_at	At2g28000	0.617716	0.00618537	chaperonin-60alpha
255884_at	At1g20310	0.815066	0.00620412	unknown protein; FUNCTIONS IN: molecular_function unknown; INVOLVED IN: biological_process unknown; LOCATED IN: chloroplast; EXPRESSED IN: 16 plant structures; EXPRESSED DURING: 9 growth stages; BEST Arabidopsis thaliana protein match is: unknown protein (TAIR:AT1G76070.1); Has 46 Blast hits to 46 proteins in 12 species: Archae - 0; Bacteria - 0; Metazoa - 0; Fungi - 0; Plants - 46; Viruses - 0; …
259885_at	At1g76380	0.658477	0.00622402	DNA-binding bromodomain-containing protein
259711_at	At1g77570	0.845063	0.00631715	Winged helix-turn-helix transcription repressor DNA-binding
254905_at	At4g11170	1.54274	0.00633341	Disease resistance protein (TIR-NBS-LRR class) family
246108_at	At5g28630	1.53832	0.00637677	glycine-rich protein
257502_at	At1g78110	0.869798	0.00641519	unknown protein; FUNCTIONS IN: molecular_function unknown; INVOLVED IN: biological_process unknown; LOCATED IN: plasma membrane; EXPRESSED IN: 17 plant structures; EXPRESSED DURING: 7 growth stages; BEST Arabidopsis thaliana protein match is: unknown protein (TAIR:AT1G22230.1); Has 5452 Blast hits to 3541 proteins in 289 species: Archae - 4; Bacteria - 165; Metazoa - 1756; Fungi - 532; Plants - 2…
256663_at	At3g12050	0.678401	0.00641519	Aha1 domain-containing protein
261892_at	At1g80840	2.09891	0.00652582	WRKY DNA-binding protein 40
252968_at	At4g38890	0.674275	0.00652582	FMN-linked oxidoreductases superfamily protein
249918_at	At5g19240	1.14059	0.0065411	Glycoprotein membrane precursor GPI-anchored
265723_at	At2g32140	1.88365	0.00677812	transmembrane receptors
247180_at	At5g65350	0.605887	0.00678695	histone 3 11
253139_at	At4g35450	0.603262	0.00678695	ankyrin repeat-containing protein 2
248392_at	At5g52050	1.45095	0.00687386	MATE efflux family protein
264512_at	At1g09575	0.6982	0.00691276	Protein of unknown function (DUF607)
261901_at	At1g80920	1.13753	0.00691319	Chaperone DnaJ-domain superfamily protein
262876_at	At1g64750	0.966029	0.00694108	deletion of SUV3 suppressor 1(I)
253232_at	At4g34340	0.674384	0.00704236	TBP-associated factor 8
249742_at	At5g24490	0.796462	0.00705109	30S ribosomal protein, putative
261456_at	At1g21050	0.881711	0.00710364	Protein of unknown function, DUF617
261079_s_at	At1g07480;At1g07470	0.825306	0.00714744	[AT1G07480, Transcription factor IIA, alpha/beta subunit];[AT1G07470, Transcription factor IIA, alpha/beta subunit]
245247_at	At4g17230	0.954309	0.00727811	SCARECROW-like 13
260884_at	At1g29240	0.74597	0.00760946	Protein of unknown function (DUF688)
248286_at	At5g52870	0.884944	0.00765199	unknown protein; BEST Arabidopsis thaliana protein match is: unknown protein (TAIR:AT1G64080.1); Has 1807 Blast hits to 1807 proteins in 277 species: Archae - 0; Bacteria - 0; Metazoa - 736; Fungi - 347; Plants - 385; Viruses - 0; Other Eukaryotes - 339 (source: NCBI BLink).
265909_at	At2g25720	0.86795	0.00765199	unknown protein; Has 38 Blast hits to 38 proteins in 18 species: Archae - 0; Bacteria - 0; Metazoa - 0; Fungi - 0; Plants - 38; Viruses - 0; Other Eukaryotes - 0 (source: NCBI BLink).
266299_at	At2g29450	1.39925	0.00774229	glutathione S-transferase tau 5
254487_at	At4g20780	1.06169	0.00775381	calmodulin like 42
247051_at	At5g66670	1.10524	0.00781756	Protein of unknown function (DUF677)
251525_at	At3g59000	0.755891	0.00782785	F-box/RNI-like superfamily protein
245313_at	At4g15420	0.775312	0.0078559	Ubiquitin fusion degradation UFD1 family protein
265221_s_at	At2g02000;At2g02010	0.776489	0.00791132	[AT2G02000, glutamate decarboxylase 3];[AT2G02010, glutamate decarboxylase 4]
266658_at	At2g25735	1.69971	0.00792927	unknown protein; Has 31 Blast hits to 31 proteins in 9 species: Archae - 0; Bacteria - 0; Metazoa - 0; Fungi - 0; Plants - 31; Viruses - 0; Other Eukaryotes - 0 (source: NCBI BLink).
250931_at	At5g03200	0.64535	0.00800338	RING/U-box superfamily protein
254178_at	At4g23880	0.823749	0.00800338	unknown protein; Has 73 Blast hits to 69 proteins in 22 species: Archae - 0; Bacteria - 4; Metazoa - 9; Fungi - 2; Plants - 18; Viruses - 0; Other Eukaryotes - 40 (source: NCBI BLink).
262891_at	At1g79460	0.69121	0.00814443	Terpenoid cyclases/Protein prenyltransferases superfamily protein
260068_at	At1g73805	0.654266	0.00815747	Calmodulin binding protein-like
261387_at	At1g05410	0.754434	0.00829698	Protein of unknown function (DUF1423)
259466_at	At1g19050	1.45387	0.00837945	response regulator 7
260137_at	At1g66330	0.588725	0.00840627	senescence-associated family protein
246305_at	At3g51890	0.669895	0.00846686	Clathrin light chain protein
261265_at	At1g26800	1.49499	0.00868585	RING/U-box superfamily protein
257619_at	At3g24810	0.671719	0.00876259	Cyclin-dependent kinase inhibitor family protein
266294_at	At2g29500	2.63933	0.008794	HSP20-like chaperones superfamily protein
256093_at	At1g20823	1.59615	0.00884592	RING/U-box superfamily protein
247123_at	At5g66050	0.710535	0.00884592	Wound-responsive family protein
261748_at	At1g76070	1.12927	0.00890665	unknown protein; FUNCTIONS IN: molecular_function unknown; INVOLVED IN: biological_process unknown; LOCATED IN: plasma membrane; EXPRESSED IN: 8 plant structures; EXPRESSED DURING: LP.04 four leaves visible, 4 anthesis, petal differentiation and expansion stage; BEST Arabidopsis thaliana protein match is: unknown protein (TAIR:AT1G20310.1); Has 66 Blast hits to 66 proteins in 15 species: Archae -…
261607_at	At1g49660	0.818479	0.00890665	carboxyesterase 5
246262_at	At1g31790	0.682017	0.00897034	Tetratricopeptide repeat (TPR)-like superfamily protein
253638_at	At4g30470	0.521397	0.00903644	NAD(P)-binding Rossmann-fold superfamily protein
266878_at	NA	1.71457	0.00903644	no_match
267184_at	At2g44150	0.745236	0.00909016	histone-lysine N-methyltransferase ASHH3
257927_at	At3g23240	1.62851	0.00926724	ethylene response factor 1
250284_at	At5g13290	0.652635	0.00943051	Protein kinase superfamily protein
249738_at	At5g24510	0.859868	0.00950072	60S acidic ribosomal protein family
251519_at	At3g59400	0.933568	0.00955769	enzyme binding;tetrapyrrole binding
263110_at	At1g65220	0.94672	0.00955964	ARM repeat superfamily protein
253205_at	At4g34490	0.603204	0.0097701	cyclase associated protein 1
265728_at	At2g31990	0.809899	0.00984729	Exostosin family protein
255733_at	At1g25400	0.965621	0.00984729	unknown protein; BEST Arabidopsis thaliana protein match is: unknown protein (TAIR:AT1G68440.1); Has 21 Blast hits to 21 proteins in 6 species: Archae - 0; Bacteria - 0; Metazoa - 0; Fungi - 0; Plants - 21; Viruses - 0; Other Eukaryotes - 0 (source: NCBI BLink).
249072_at	At5g44060	0.883038	0.00984729	unknown protein; BEST Arabidopsis thaliana protein match is: unknown protein (TAIR:AT1G04000.1); Has 1807 Blast hits to 1807 proteins in 277 species: Archae - 0; Bacteria - 0; Metazoa - 736; Fungi - 347; Plants - 385; Viruses - 0; Other Eukaryotes - 339 (source: NCBI BLink).
259875_s_at	At1g76680;At1g76690	0.977104	0.0100916	[AT1G76680, 12-oxophytodienoate reductase 1];[AT1G76690, 12-oxophytodienoate reductase 2]
250575_at	At5g08240	0.653	0.0102276	unknown protein; BEST Arabidopsis thaliana protein match is: unknown protein (TAIR:AT5G23160.1); Has 69 Blast hits to 69 proteins in 10 species: Archae - 0; Bacteria - 1; Metazoa - 0; Fungi - 0; Plants - 68; Viruses - 0; Other Eukaryotes - 0 (source: NCBI BLink).
267083_at	At2g41100	0.672141	0.0105127	Calcium-binding EF hand family protein
250532_at	At5g08540	0.889498	0.0106833	unknown protein; FUNCTIONS IN: molecular_function unknown; INVOLVED IN: biological_process unknown; LOCATED IN: chloroplast thylakoid membrane, chloroplast, chloroplast envelope; EXPRESSED IN: 24 plant structures; EXPRESSED DURING: 13 growth stages; Has 30201 Blast hits to 17322 proteins in 780 species: Archae - 12; Bacteria - 1396; Metazoa - 17338; Fungi - 3422; Plants - 5037; Viruses - 0; Other…
265359_at	At2g16720	0.874772	0.0107372	myb domain protein 7
263935_at	At2g35930	1.05017	0.0108344	plant U-box 23
245404_at	At4g17610	0.645003	0.0108559	tRNA/rRNA methyltransferase (SpoU) family protein
266832_at	At2g30040	1.2516	0.0108998	mitogen-activated protein kinase kinase kinase 14
251786_at	At3g55270	0.762847	0.0109324	mitogen-activated protein kinase phosphatase 1
248821_at	At5g47070	1.12072	0.01094	Protein kinase superfamily protein
255499_at	At4g02730	0.680243	0.0111885	Transducin/WD40 repeat-like superfamily protein
256183_at	At1g51660	0.820726	0.0111979	mitogen-activated protein kinase kinase 4
265402_at	At2g10950	0.557684	0.011384	BSD domain-containing protein
245474_at	At4g16060	0.996912	0.0114014	unknown protein; FUNCTIONS IN: molecular_function unknown; INVOLVED IN: biological_process unknown; LOCATED IN: chloroplast, chloroplast stroma; EXPRESSED IN: 22 plant structures; EXPRESSED DURING: 13 growth stages; Has 42 Blast hits to 42 proteins in 16 species: Archae - 0; Bacteria - 2; Metazoa - 0; Fungi - 0; Plants - 33; Viruses - 0; Other Eukaryotes - 7 (source: NCBI BLink).
255778_at	At1g18640	0.628167	0.0115239	3-phosphoserine phosphatase
249562_at	At5g38350	0.906745	0.0115593	Disease resistance protein (NBS-LRR class) family
250042_at	At5g18420	0.633482	0.0115877	unknown protein; FUNCTIONS IN: molecular_function unknown; INVOLVED IN: biological_process unknown; LOCATED IN: cellular_component unknown; EXPRESSED IN: 25 plant structures; EXPRESSED DURING: 15 growth stages; CONTAINS InterPro DOMAIN/s: Protein of unknown function DUF2363 (InterPro:IPR019312); Has 1807 Blast hits to 1807 proteins in 277 species: Archae - 0; Bacteria - 0; Metazoa - 736; Fungi - …
264762_at	At1g61460	1.54461	0.0117347	S-locus protein kinase, putative
255028_at	At4g09890	1.28853	0.0117347	Protein of unknown function (DUF3511)
258544_at	At3g07040	0.912613	0.0117347	NB-ARC domain-containing disease resistance protein
249462_at	At5g39680	0.493949	0.0119438	Pentatricopeptide repeat (PPR) superfamily protein
252928_at	At4g38940	0.964693	0.011998	Galactose oxidase/kelch repeat superfamily protein
250133_at	At5g16400	0.657268	0.0120352	thioredoxin F2
266944_at	NA	0.579128	0.0123689	no_match
252016_at	At3g52950	0.695572	0.012407	CBS / octicosapeptide/Phox/Bemp1 (PB1) domains-containing protein
252470_at	At3g46930	1.4274	0.0124301	Protein kinase superfamily protein
245662_at	At1g28190	1.33321	0.0124773	unknown protein; BEST Arabidopsis thaliana protein match is: unknown protein (TAIR:AT5G12340.1); Has 166 Blast hits to 162 proteins in 36 species: Archae - 0; Bacteria - 2; Metazoa - 15; Fungi - 5; Plants - 124; Viruses - 0; Other Eukaryotes - 20 (source: NCBI BLink).
246393_at	At1g58150	0.82209	0.0125113	unknown protein; FUNCTIONS IN: molecular_function unknown; INVOLVED IN: in 9 processes; LOCATED IN: cellular_component unknown; EXPRESSED IN: 22 plant structures; EXPRESSED DURING: 13 growth stages; Has 1 Blast hits to 1 proteins in 1 species: Archae - 0; Bacteria - 0; Metazoa - 0; Fungi - 0; Plants - 1; Viruses - 0; Other Eukaryotes - 0 (source: NCBI BLink).
259047_at	At3g03380	0.550348	0.0125964	DegP protease 7
256278_at	At3g12130	0.653632	0.0126808	KH domain-containing protein / zinc finger (CCCH type) family protein
263265_at	At2g38820	0.681844	0.0128098	Protein of unknown function (DUF506)
260261_at	At1g68450	1.12957	0.0128347	VQ motif-containing protein
253912_at	NA	0.743062	0.0128572	no_match
248606_at	At5g49450;At5g49448	0.783175	0.0128633	[AT5G49450, basic leucine-zipper 1];[AT5G49448, conserved peptide upstream open reading frame 4]
253414_at	At4g33050	1.06379	0.0128847	calmodulin-binding family protein
254652_at	At4g18170	0.706616	0.0129004	WRKY DNA-binding protein 28
249133_at	At5g43130	0.646335	0.013029	TBP-associated factor 4
259970_at	At1g76570	0.536976	0.0130336	Chlorophyll A-B binding family protein
257010_at	At3g14090	0.61146	0.0130336	exocyst subunit exo70 family protein D3
261130_at	At1g04870	0.604542	0.0130889	protein arginine methyltransferase 10
245119_at	At2g41640	0.773494	0.0133316	Glycosyltransferase family 61 protein
258377_at	At3g17690	0.829751	0.0133663	cyclic nucleotide gated channel 19
252915_at	At4g38810	0.660019	0.0134707	Calcium-binding EF-hand family protein
245784_at	At1g32190	0.736091	0.0134707	alpha/beta-Hydrolases superfamily protein
257022_at	At3g19580	0.958808	0.0134728	zinc-finger protein 2
255479_at	At4g02380	0.829001	0.0135541	senescence-associated gene 21
256281_at	At3g12560	0.534895	0.0135541	TRF-like 9
245723_at	At1g73400	0.705585	0.0136374	Pentatricopeptide repeat (PPR) superfamily protein
256006_at	At1g34070	0.92095	0.0136508	CONTAINS InterPro DOMAIN/s: Retrotransposon gag protein (InterPro:IPR005162); BEST Arabidopsis thaliana protein match is: unknown protein (TAIR:AT5G48050.1); Has 648 Blast hits to 647 proteins in 29 species: Archae - 0; Bacteria - 0; Metazoa - 16; Fungi - 25; Plants - 607; Viruses - 0; Other Eukaryotes - 0 (source: NCBI BLink).
253377_at	At4g33300	0.519958	0.0136799	ADR1-like 1
257643_at	At3g25730	0.833934	0.0137077	ethylene response DNA binding factor 3
247393_at	At5g63130	0.800736	0.0139594	Octicosapeptide/Phox/Bem1p family protein
246468_at	At5g17050	0.788428	0.0139594	UDP-glucosyl transferase 78D2
264376_at	At2g25070	0.68172	0.0139684	Protein phosphatase 2C family protein
247594_at	At5g60800	0.758119	0.0139828	Heavy metal transport/detoxification superfamily protein
245401_at	At4g17670	0.631858	0.0141021	Protein of unknown function (DUF581)
245329_at	At4g14365	0.961311	0.0141056	XB3 ortholog 4 in Arabidopsis thaliana
247344_at	At5g63750	0.609174	0.0141056	RING/U-box superfamily protein
256911_at	At3g24090	0.622431	0.0142042	glutamine-fructose-6-phosphate transaminase (isomerizing)s;sugar binding;transaminases
259312_at	At3g05200	1.35329	0.0142318	RING/U-box superfamily protein
248870_at	At5g46710	0.797822	0.0145671	PLATZ transcription factor family protein
257609_at	At3g13845	0.698636	0.0146175	unknown protein; FUNCTIONS IN: molecular_function unknown; INVOLVED IN: biological_process unknown; LOCATED IN: endomembrane system; EXPRESSED IN: 24 plant structures; EXPRESSED DURING: 15 growth stages; Has 22 Blast hits to 22 proteins in 10 species: Archae - 0; Bacteria - 0; Metazoa - 0; Fungi - 0; Plants - 22; Viruses - 0; Other Eukaryotes - 0 (source: NCBI BLink).
246085_at	At5g20540	0.765764	0.014771	BREVIS RADIX-like 4
253737_at	At4g28703	0.981155	0.0148088	RmlC-like cupins superfamily protein
258062_at	At3g26000	0.620352	0.015074	Ribonuclease inhibitor
260415_at	At1g69790	0.795216	0.0150853	Protein kinase superfamily protein
252277_at	At3g49470	0.653498	0.0151307	nascent polypeptide-associated complex subunit alpha-like protein 2
267468_at	At2g30530	0.587106	0.0151629	unknown protein; LOCATED IN: cellular_component unknown; EXPRESSED IN: 25 plant structures; EXPRESSED DURING: 15 growth stages; BEST Arabidopsis thaliana protein match is: unknown protein (TAIR:AT5G01970.1); Has 5513 Blast hits to 872 proteins in 154 species: Archae - 0; Bacteria - 30; Metazoa - 615; Fungi - 144; Plants - 149; Viruses - 12; Other Eukaryotes - 4563 (source: NCBI BLink).
261443_at	At1g28480	1.6306	0.0151634	Thioredoxin superfamily protein
245529_at	At4g15570	0.605968	0.0152209	P-loop containing nucleoside triphosphate hydrolases superfamily protein
249920_at	At5g19260	0.850768	0.0152209	Protein of unknown function (DUF3049)
249208_at	At5g42650	1.18148	0.015363	allene oxide synthase
260005_at	At1g67920	0.877378	0.0155383	unknown protein; BEST Arabidopsis thaliana protein match is: unknown protein (TAIR:AT1G24600.1); Has 22 Blast hits to 22 proteins in 5 species: Archae - 0; Bacteria - 0; Metazoa - 0; Fungi - 0; Plants - 22; Viruses - 0; Other Eukaryotes - 0 (source: NCBI BLink).
254784_at	At4g12720	0.524546	0.0155383	MutT/nudix family protein
250304_at	At5g12110	0.822425	0.0155951	Glutathione S-transferase, C-terminal-like;Translation elongation factor EF1B/ribosomal protein S6
266841_at	At2g26150	2.15987	0.0158141	heat shock transcription factor A2
253046_at	At4g37370	1.13779	0.0163062	cytochrome P450, family 81, subfamily D, polypeptide 8
256621_at	At3g24450	0.54662	0.0163506	Heavy metal transport/detoxification superfamily protein
264362_at	At1g03290	0.636149	0.0164824	unknown protein; BEST Arabidopsis thaliana protein match is: unknown protein (TAIR:AT4G02880.2); Has 13587 Blast hits to 10183 proteins in 1114 species: Archae - 257; Bacteria - 2402; Metazoa - 5637; Fungi - 960; Plants - 675; Viruses - 54; Other Eukaryotes - 3602 (source: NCBI BLink).
253823_at	At4g28030	0.770548	0.0166778	Acyl-CoA N-acyltransferases (NAT) superfamily protein
261487_at	At1g14340	0.565742	0.0167145	RNA-binding (RRM/RBD/RNP motifs) family protein
253281_at	At4g34138	0.495339	0.0168129	UDP-glucosyl transferase 73B1
266401_s_at	At2g38620;At3g54180	0.457861	0.0168623	[AT2G38620, cyclin-dependent kinase B1;2];[AT3G54180, cyclin-dependent kinase B1;1]
264443_at	At1g27385	0.488042	0.0169239	unknown protein; FUNCTIONS IN: molecular_function unknown; INVOLVED IN: biological_process unknown; LOCATED IN: chloroplast; EXPRESSED IN: 24 plant structures; EXPRESSED DURING: 13 growth stages; CONTAINS InterPro DOMAIN/s: Protein of unknown function DUF493 (InterPro:IPR007454); Has 76 Blast hits to 76 proteins in 23 species: Archae - 0; Bacteria - 6; Metazoa - 0; Fungi - 0; Plants - 69; Viruses…
258212_at	At3g17920	0.793721	0.0170479	Outer arm dynein light chain 1 protein
246490_at	At5g15950;At5g15948	0.608667	0.0170899	[AT5G15950, Adenosylmethionine decarboxylase family protein];[AT5G15948, conserved peptide upstream open reading frame 10]
246284_at	At4g36780	0.805269	0.0170899	BES1/BZR1 homolog 2
261120_at	At1g75410	0.932711	0.017174	BEL1-like homeodomain 3
264645_at	At1g08940	0.564229	0.0172945	Phosphoglycerate mutase family protein
265440_at	At2g20960	0.722437	0.0173836	Arabidopsis phospholipase-like protein (PEARLI 4) family
261449_at	At1g21120	0.572376	0.0176971	O-methyltransferase family protein
247600_at	At5g60890	0.660014	0.0177055	myb domain protein 34
246842_at	At5g26731	0.637728	0.0177055	unknown protein; Has 30201 Blast hits to 17322 proteins in 780 species: Archae - 12; Bacteria - 1396; Metazoa - 17338; Fungi - 3422; Plants - 5037; Viruses - 0; Other Eukaryotes - 2996 (source: NCBI BLink).
254300_at	At4g22780	0.658551	0.0177833	ACT domain repeat 7
266864_at	At2g26800	0.56673	0.0178959	Aldolase superfamily protein
259764_at	At1g64280	0.723106	0.0179662	regulatory protein (NPR1)
258794_at	At3g04710	0.625791	0.0180813	ankyrin repeat family protein
248794_at	At5g47220	1.49647	0.0182062	ethylene responsive element binding factor 2
250613_at	At5g07240	0.789871	0.0185013	IQ-domain 24
253249_at	At4g34680	0.705392	0.0186472	GATA transcription factor 3
254343_at	At4g21990	0.878386	0.0189339	APS reductase 3
266536_at	At2g16900	0.985556	0.0189858	Arabidopsis phospholipase-like protein (PEARLI 4) family
255906_at	At1g17790	0.79431	0.0191487	DNA-binding bromodomain-containing protein
247290_at	At5g64450	1.0688	0.0195059	BEST Arabidopsis thaliana protein match is: Putative endonuclease or glycosyl hydrolase (TAIR:AT3G62200.1); Has 1807 Blast hits to 1807 proteins in 277 species: Archae - 0; Bacteria - 0; Metazoa - 736; Fungi - 347; Plants - 385; Viruses - 0; Other Eukaryotes - 339 (source: NCBI BLink).
247870_at	At5g57580	0.568355	0.0195068	Calmodulin-binding protein
249591_at	At5g37880	0.77017	0.0195068	transposable element gene
251640_at	At3g57450	0.598736	0.0197482	unknown protein; Has 65 Blast hits to 65 proteins in 11 species: Archae - 0; Bacteria - 0; Metazoa - 0; Fungi - 0; Plants - 65; Viruses - 0; Other Eukaryotes - 0 (source: NCBI BLink).
256255_at	At3g11280	0.507203	0.0197482	Duplicated homeodomain-like superfamily protein
252026_at	At3g53030	0.562177	0.0197482	ser/arg-rich protein kinase 4
247548_at	At5g61400	0.586672	0.0197568	Pentatricopeptide repeat (PPR) superfamily protein
249902_at	At5g22680	0.738987	0.0199158	FUNCTIONS IN: molecular_function unknown; INVOLVED IN: biological_process unknown; LOCATED IN: endomembrane system; BEST Arabidopsis thaliana protein match is: F-box/RNI-like superfamily protein (TAIR:AT5G22720.2); Has 65 Blast hits to 64 proteins in 2 species: Archae - 0; Bacteria - 0; Metazoa - 0; Fungi - 0; Plants - 65; Viruses - 0; Other Eukaryotes - 0 (source: NCBI BLink).
258485_at	At3g02630	0.587628	0.019974	Plant stearoyl-acyl-carrier-protein desaturase family protein
247065_s_at	At5g66910;At5g66900	1.0128	0.019974	[AT5G66910, Disease resistance protein (CC-NBS-LRR class) family];[AT5G66900, Disease resistance protein (CC-NBS-LRR class) family]
261129_at	At1g04820	0.572615	0.0200214	tubulin alpha-4 chain
252483_at	At3g46600	0.791735	0.0201032	GRAS family transcription factor
258954_at	At3g01400	0.583469	0.0201256	ARM repeat superfamily protein
259211_at	At3g09020	0.674256	0.0201398	alpha 1,4-glycosyltransferase family protein
250938_at	At5g03180	0.771892	0.0201398	RING/U-box superfamily protein
260673_at	At1g19330	0.65352	0.0201398	unknown protein; BEST Arabidopsis thaliana protein match is: unknown protein (TAIR:AT1G75060.1); Has 145 Blast hits to 145 proteins in 43 species: Archae - 0; Bacteria - 0; Metazoa - 40; Fungi - 0; Plants - 104; Viruses - 0; Other Eukaryotes - 1 (source: NCBI BLink).
254229_at	At4g23610	1.12578	0.0205002	Late embryogenesis abundant (LEA) hydroxyproline-rich glycoprotein family
246755_at	At5g27920	0.836561	0.0205254	F-box family protein
265709_at	At2g03540	1.04651	0.0205614	transposable element gene
251763_at	At3g55730	0.540304	0.0206116	myb domain protein 109
260709_at	At1g32500	0.518939	0.0208843	non-intrinsic ABC protein 6
256291_at	At3g12200	0.562254	0.0208843	NIMA-related kinase 7
255327_at	At4g04320	0.616893	0.0208843	malonyl-CoA decarboxylase family protein
263786_at	At2g46370	0.493654	0.0208843	Auxin-responsive GH3 family protein
256576_at	At3g28210	1.74496	0.0208843	zinc finger (AN1-like) family protein
261088_at	At1g07590	0.638812	0.0208843	Tetratricopeptide repeat (TPR)-like superfamily protein
263600_at	At2g16390	0.744367	0.0208902	SNF2 domain-containing protein / helicase domain-containing protein
262635_at	At1g06570	0.611137	0.0211269	phytoene desaturation 1
249529_at	At5g38730	1.02056	0.021153	Tetratricopeptide repeat (TPR)-like superfamily protein
265797_at	At2g35710	1.11797	0.0211724	Nucleotide-diphospho-sugar transferases superfamily protein
259948_at	At1g71350	0.83232	0.0213493	eukaryotic translation initiation factor SUI1 family protein
249054_at	At5g44450	0.486806	0.0214266	methyltransferases
253044_at	At4g37290	0.679459	0.0214371	unknown protein; FUNCTIONS IN: molecular_function unknown; INVOLVED IN: response to karrikin; LOCATED IN: endomembrane system; EXPRESSED IN: cotyledon, hypocotyl, leaf; EXPRESSED DURING: LP.04 four leaves visible; BEST Arabidopsis thaliana protein match is: unknown protein (TAIR:AT2G23270.1); Has 30201 Blast hits to 17322 proteins in 780 species: Archae - 12; Bacteria - 1396; Metazoa - 17338; Fun…
246838_at	At5g26680	0.504751	0.0215661	5'-3' exonuclease family protein
254839_at	At4g12400	1.89316	0.0216801	stress-inducible protein, putative
257476_at	At1g80960	1.09	0.0217659	F-box and Leucine Rich Repeat domains containing protein
247033_at	At5g67250	0.958767	0.0218266	SKP1/ASK1-interacting protein 2
247509_at	At5g62020	0.980754	0.0218361	heat shock transcription factor B2A
257206_at	At3g16530	0.791311	0.0219709	Legume lectin family protein
265772_at	At2g48010	0.779428	0.0219774	receptor-like kinase in in flowers 3
262355_at	At1g72820	0.641841	0.0220115	Mitochondrial substrate carrier family protein
252822_at	At4g39955	0.771058	0.0220953	alpha/beta-Hydrolases superfamily protein
266777_at	At2g29080	0.526386	0.022138	FTSH protease 3
254727_at	At4g13670	0.770849	0.022138	plastid transcriptionally active 5
256324_at	At1g66760	0.577727	0.022138	MATE efflux family protein
262095_at	At1g56090	0.62137	0.0221431	Tetratricopeptide repeat (TPR)-like superfamily protein
256519_at	At1g66110	0.789707	0.0225538	Family of unknown function (DUF577)
246313_at	At1g31920	0.803411	0.0227835	Tetratricopeptide repeat (TPR)-like superfamily protein
246799_at	At5g26940	0.766336	0.0231913	Polynucleotidyl transferase, ribonuclease H-like superfamily protein
247071_at	At5g66640	0.653363	0.0233517	DA1-related protein 3
263283_at	At2g36090	0.527965	0.0233839	F-box family protein
255628_at	At4g00850	0.638904	0.0233839	GRF1-interacting factor 3
264966_at	At1g60570	0.588376	0.023489	Galactose oxidase/kelch repeat superfamily protein
265048_at	At1g52050	0.514389	0.0235223	Mannose-binding lectin superfamily protein
246515_at	At5g15710	0.778538	0.0235525	Galactose oxidase/kelch repeat superfamily protein
250296_at	At5g12020	2.09704	0.0236368	17.6 kDa class II heat shock protein
251152_at	At3g63130	0.691004	0.0236949	RAN GTPase activating protein 1
257019_at	At3g19640	0.488021	0.0237639	magnesium transporter 4
247056_at	At5g66750	0.501774	0.0239783	chromatin remodeling 1
258507_at	At3g06500	1.15102	0.0239783	Plant neutral invertase family protein
248395_at	At5g52120	0.715931	0.0239783	phloem protein 2-A14
251669_at	At3g57180	0.517262	0.0239783	P-loop containing nucleoside triphosphate hydrolases superfamily protein
248227_at	At5g53820	0.67011	0.0240956	Late embryogenesis abundant protein (LEA) family protein
263985_at	At2g42750	0.593672	0.0244049	DNAJ heat shock N-terminal domain-containing protein
256209_at	At1g50940	0.595504	0.0244807	electron transfer flavoprotein alpha
254287_at	At4g22960	0.873064	0.0245767	Protein of unknown function (DUF544)
246187_at	NA	0.555601	0.024601	no_match
254059_at	At4g25200	1.38295	0.024601	mitochondrion-localized small heat shock protein 23.6
253382_at	At4g33040	0.791519	0.0247318	Thioredoxin superfamily protein
247272_at	At5g64300	0.7673	0.0248268	GTP cyclohydrolase II
247367_at	At5g63290	0.501759	0.0250039	Radical SAM superfamily protein
258343_at	At3g22810	0.827127	0.0250039	Plant protein of unknown function (DUF828) with plant pleckstrin homology-like region
265289_at	At2g22690	0.585323	0.0250039	zinc ion binding
263135_at	At1g78550	0.783794	0.0252161	2-oxoglutarate (2OG) and Fe(II)-dependent oxygenase superfamily protein
259826_at	At1g29340	0.609835	0.0253429	plant U-box 17
259371_at	At1g69080	0.842057	0.0253911	Adenine nucleotide alpha hydrolases-like superfamily protein
247305_at	At5g63905	0.566757	0.0253934	unknown protein; FUNCTIONS IN: molecular_function unknown; INVOLVED IN: N-terminal protein myristoylation; LOCATED IN: cellular_component unknown; EXPRESSED IN: 20 plant structures; EXPRESSED DURING: 12 growth stages; Has 30201 Blast hits to 17322 proteins in 780 species: Archae - 12; Bacteria - 1396; Metazoa - 17338; Fungi - 3422; Plants - 5037; Viruses - 0; Other Eukaryotes - 2996 (source: NCBI…
247391_at	At5g63540	0.469285	0.0254023	Domain of unknown function (DUF1767)
259566_at	At1g20520	0.865745	0.0255114	Arabidopsis protein of unknown function (DUF241)
265460_at	At2g46600	0.621056	0.0255387	Calcium-binding EF-hand family protein
264991_s_at	At1g67400;At3g43400	0.894255	0.0255618	[AT1G67400, ELMO/CED-12 family protein];[AT3G43400, ELMO/CED-12 family protein]
245781_at	At1g45976	0.550297	0.0257579	S-ribonuclease binding protein 1
256807_at	At3g20970	0.62138	0.0257967	NFU domain protein 4
262164_at	At1g78070	0.691103	0.0258219	Transducin/WD40 repeat-like superfamily protein
254919_at	At4g11360	0.617128	0.0261062	RING-H2 finger A1B
246246_at	At4g37170	0.682903	0.0261435	Pentatricopeptide repeat (PPR) superfamily protein
254231_at	At4g23810	1.53769	0.0261625	WRKY family transcription factor
249888_s_at	At5g37340;At5g22480	0.631493	0.0262134	[AT5G37340, ZPR1 zinc-finger domain protein];[AT5G22480, ZPR1 zinc-finger domain protein]
249000_at	At5g44980	0.663542	0.0263517	F-box/RNI-like/FBD-like domains-containing protein
247353_at	At5g63620	0.601033	0.0265173	GroES-like zinc-binding alcohol dehydrogenase family protein
261591_at	At1g01740	0.669921	0.0265837	Protein kinase protein with tetratricopeptide repeat domain
266908_at	At2g34650	1.13256	0.0266044	Protein kinase superfamily protein
260637_at	At1g62380	0.51541	0.0268423	ACC oxidase 2
246927_s_at	At5g25260;At5g25250	0.870093	0.0268502	[AT5G25260, SPFH/Band 7/PHB domain-containing membrane-associated protein family];[AT5G25250, SPFH/Band 7/PHB domain-containing membrane-associated protein family]
263096_at	At2g16060	0.588471	0.0271836	hemoglobin 1
249577_at	At5g37710	0.530974	0.0271977	alpha/beta-Hydrolases superfamily protein
255743_at	At1g25375	0.814156	0.0272042	Metallo-hydrolase/oxidoreductase superfamily protein
267026_at	At2g38340	0.768931	0.0281665	Integrase-type DNA-binding superfamily protein
251849_at	At3g54610	1.02349	0.0281916	histone acetyltransferase of the GNAT family 1
258093_at	At3g14750	0.545813	0.0282377	unknown protein; BEST Arabidopsis thaliana protein match is: unknown protein (TAIR:AT1G67170.1); Has 4036 Blast hits to 3091 proteins in 519 species: Archae - 61; Bacteria - 669; Metazoa - 1503; Fungi - 255; Plants - 421; Viruses - 4; Other Eukaryotes - 1123 (source: NCBI BLink).
250032_at	At5g18170	0.562307	0.0282649	glutamate dehydrogenase 1
250259_at	At5g13800	0.653228	0.0282698	pheophytinase
261788_at	At1g15980	0.580746	0.0284273	NDH-dependent cyclic electron flow 1
249600_s_at	At5g37940;At5g38000	1.13181	0.0284462	[AT5G37940, Zinc-binding dehydrogenase family protein];[AT5G38000, Zinc-binding dehydrogenase family protein]
257875_at	At3g17120	0.72117	0.0286084	unknown protein; BEST Arabidopsis thaliana protein match is: unknown protein (TAIR:AT1G02380.1); Has 67 Blast hits to 67 proteins in 11 species: Archae - 0; Bacteria - 0; Metazoa - 0; Fungi - 0; Plants - 67; Viruses - 0; Other Eukaryotes - 0 (source: NCBI BLink).
256983_at	At3g13470	0.829834	0.02867	TCP-1/cpn60 chaperonin family protein
253834_at	At4g27800	0.684001	0.0287322	thylakoid-associated phosphatase 38
256266_at	At3g12320	0.528882	0.0287322	unknown protein; BEST Arabidopsis thaliana protein match is: unknown protein (TAIR:AT5G06980.4); Has 102 Blast hits to 102 proteins in 16 species: Archae - 0; Bacteria - 0; Metazoa - 0; Fungi - 0; Plants - 98; Viruses - 0; Other Eukaryotes - 4 (source: NCBI BLink).
250497_at	At5g09630	0.467224	0.0287322	LisH/CRA/RING-U-box domains-containing protein
253085_s_at	At4g36280	0.487301	0.0287855	Histidine kinase-, DNA gyrase B-, and HSP90-like ATPase family protein
264851_at	At2g17290	1.25003	0.0290227	Calcium-dependent protein kinase family protein
256221_at	At1g56300	0.869721	0.0291849	Chaperone DnaJ-domain superfamily protein
249987_at	At5g18490	0.604304	0.0293202	Plant protein of unknown function (DUF946)
256905_at	At3g23990	0.761637	0.0293202	heat shock protein 60
248814_at	At5g46910	0.85228	0.0293204	Transcription factor jumonji (jmj) family protein / zinc finger (C5HC2 type) family protein
266230_at	At2g28830	0.777286	0.0294637	PLANT U-BOX 12
260277_at	At1g80520	0.615059	0.0295021	Sterile alpha motif (SAM) domain-containing protein
255872_at	At2g30360	1.0165	0.0297144	SOS3-interacting protein 4
254289_at	At4g22980	0.629709	0.0297643	FUNCTIONS IN: molecular_function unknown; INVOLVED IN: biological_process unknown; LOCATED IN: chloroplast; EXPRESSED IN: 13 plant structures; EXPRESSED DURING: 9 growth stages; BEST Arabidopsis thaliana protein match is: Pyridoxal phosphate (PLP)-dependent transferases superfamily protein (TAIR:AT5G51920.1); Has 520 Blast hits to 468 proteins in 130 species: Archae - 5; Bacteria - 23; Metazoa - …
261405_at	At1g18740	0.861832	0.0297643	Protein of unknown function (DUF793)
251259_at	At3g62260	0.73322	0.0298554	Protein phosphatase 2C family protein
253111_at	At4g35940	0.717141	0.0299174	unknown protein; BEST Arabidopsis thaliana protein match is: unknown protein (TAIR:AT2G17787.1); Has 45288 Blast hits to 24095 proteins in 1140 species: Archae - 93; Bacteria - 2895; Metazoa - 13424; Fungi - 2873; Plants - 1183; Viruses - 123; Other Eukaryotes - 24697 (source: NCBI BLink).
245597_at	At4g14190	0.426728	0.030042	Pentatricopeptide repeat (PPR) superfamily protein
263488_at	At2g31840	0.715005	0.0300826	Thioredoxin superfamily protein
266466_at	At2g47790	0.550712	0.030114	Transducin/WD40 repeat-like superfamily protein
248964_at	At5g45340	1.0234	0.0302942	cytochrome P450, family 707, subfamily A, polypeptide 3
259520_at	At1g12320	1.20042	0.0304631	Protein of unknown function (DUF1442)
251282_at	At3g61630	0.736813	0.0305194	cytokinin response factor 6
250453_at	At5g10620	0.572936	0.0305204	methyltransferases
249983_at	At5g18470	0.848379	0.0305347	Curculin-like (mannose-binding) lectin family protein
245906_at	At5g11070	0.585405	0.030596	unknown protein; Has 1807 Blast hits to 1807 proteins in 277 species: Archae - 0; Bacteria - 0; Metazoa - 736; Fungi - 347; Plants - 385; Viruses - 0; Other Eukaryotes - 339 (source: NCBI BLink).
263026_at	At1g24000	0.59826	0.0305975	Polyketide cyclase/dehydrase and lipid transport superfamily protein
252851_at	At4g40080	0.523966	0.0306398	ENTH/ANTH/VHS superfamily protein
253228_at	At4g34630	0.465614	0.0307512	unknown protein; Has 30 Blast hits to 30 proteins in 10 species: Archae - 0; Bacteria - 2; Metazoa - 0; Fungi - 0; Plants - 24; Viruses - 0; Other Eukaryotes - 4 (source: NCBI BLink).
247140_at	At5g66250	0.45716	0.0308177	kinectin-related
258364_at	At3g14225	0.518668	0.0308339	GDSL-motif lipase 4
260978_at	At1g53540	2.15792	0.0309541	HSP20-like chaperones superfamily protein
266559_at	At2g23920	0.451777	0.0310784	unknown protein; INVOLVED IN: N-terminal protein myristoylation; Has 1 Blast hits to 1 proteins in 1 species: Archae - 0; Bacteria - 0; Metazoa - 0; Fungi - 0; Plants - 1; Viruses - 0; Other Eukaryotes - 0 (source: NCBI BLink).
252167_at	At3g50560	0.54127	0.0310784	NAD(P)-binding Rossmann-fold superfamily protein
252861_at	At4g39820	0.782452	0.0311202	Tetratricopeptide repeat (TPR)-like superfamily protein
266719_at	At2g46830	0.687753	0.0312608	circadian clock associated 1
251621_at	At3g57700	0.682611	0.0315587	Protein kinase superfamily protein
262639_at	At1g62820	0.614149	0.0316122	Calcium-binding EF-hand family protein
255502_at	At4g02410	0.815888	0.0318572	Concanavalin A-like lectin protein kinase family protein
255033_at	At4g09520	0.515021	0.0318977	Cofactor-independent phosphoglycerate mutase
245082_at	At2g23270	0.591791	0.0319805	unknown protein; FUNCTIONS IN: molecular_function unknown; INVOLVED IN: biological_process unknown; LOCATED IN: endomembrane system; EXPRESSED IN: stem, sperm cell, root, stamen; EXPRESSED DURING: 4 anthesis; BEST Arabidopsis thaliana protein match is: unknown protein (TAIR:AT4G37290.1); Has 36 Blast hits to 35 proteins in 6 species: Archae - 0; Bacteria - 0; Metazoa - 0; Fungi - 0; Plants - 36; …
267289_at	At2g23770	0.521083	0.032403	protein kinase family protein / peptidoglycan-binding LysM domain-containing protein
252945_at	At4g39140	0.488799	0.0326062	RING/U-box superfamily protein
264637_at	At1g65560	0.74565	0.0326062	Zinc-binding dehydrogenase family protein
248986_at	At5g45170	0.808703	0.032727	Haloacid dehalogenase-like hydrolase (HAD) superfamily protein
251688_at	At3g56480	0.604652	0.0327989	myosin heavy chain-related
263823_s_at	At2g40340;At2g40350	0.709705	0.0328284	[AT2G40340, Integrase-type DNA-binding superfamily protein];[AT2G40350, Integrase-type DNA-binding superfamily protein]
261108_at	At1g62960	0.432375	0.0329224	ACC synthase 10
249096_at	At5g43910	0.596158	0.0330156	pfkB-like carbohydrate kinase family protein
260118_s_at	At1g33940;At5g18700	0.702117	0.033109	[AT1G33940, BEST Arabidopsis thaliana protein match is: Protein kinase family protein with ARM repeat domain (TAIR:AT5G18700.1); Has 128 Blast hits to 95 proteins in 44 species: Archae - 0; Bacteria - 0; Metazoa - 37; Fungi - 0; Plants - 78; Viruses - 0; Other Eukaryotes - 13 (source: NCBI BLink).];[AT5G18700, Protein kinase family protein with ARM repeat domain]
254998_at	At4g09760	0.708194	0.0332053	Protein kinase superfamily protein
258809_at	At3g04070	0.680395	0.0332626	NAC domain containing protein 47
260733_at	At1g17640	0.672437	0.0334318	RNA-binding (RRM/RBD/RNP motifs) family protein
253116_at	At4g35850	0.808542	0.0334318	Pentatricopeptide repeat (PPR) superfamily protein
257420_at	At1g77250	0.814752	0.0334337	RING/FYVE/PHD-type zinc finger family protein
249320_at	At5g40910	1.07927	0.0334449	Disease resistance protein (TIR-NBS-LRR class) family
249359_at	At5g40470	0.932982	0.0334661	RNI-like superfamily protein
264660_at	At1g09940	0.655382	0.0336704	Glutamyl-tRNA reductase family protein
257956_at	At3g25400	0.670664	0.0340643	CONTAINS InterPro DOMAIN/s: NTP Pyrophosphohydrolase MazG-related, RS21-C6 (InterPro:IPR011394), EAR (InterPro:IPR009039), NTP pyrophosphohydrolase MazG, putative catalytic core (InterPro:IPR004518); Has 1123 Blast hits to 1121 proteins in 452 species: Archae - 22; Bacteria - 753; Metazoa - 81; Fungi - 3; Plants - 83; Viruses - 0; Other Eukaryotes - 181 (source: NCBI BLink).
261320_at	At1g53120	0.895584	0.0340982	RNA-binding S4 domain-containing protein
246048_at	At5g28880	0.562029	0.034123	transposable element gene
258262_at	At3g15770	0.904047	0.0342578	unknown protein; BEST Arabidopsis thaliana protein match is: unknown protein (TAIR:AT5G25360.2); Has 143 Blast hits to 143 proteins in 25 species: Archae - 0; Bacteria - 0; Metazoa - 0; Fungi - 0; Plants - 136; Viruses - 0; Other Eukaryotes - 7 (source: NCBI BLink).
262488_at	At1g21830	0.54419	0.0345452	unknown protein; CONTAINS InterPro DOMAIN/s: Protein of unknown function DUF740 (InterPro:IPR008004); BEST Arabidopsis thaliana protein match is: unknown protein (TAIR:AT1G44608.1); Has 49 Blast hits to 49 proteins in 12 species: Archae - 0; Bacteria - 0; Metazoa - 0; Fungi - 0; Plants - 49; Viruses - 0; Other Eukaryotes - 0 (source: NCBI BLink).
266700_at	At2g19740	0.491025	0.0346281	Ribosomal protein L31e family protein
258075_at	At3g25900	0.485753	0.0346645	Homocysteine S-methyltransferase family protein
256118_at	At1g16970	0.92882	0.0347216	KU70 homolog
245288_at	At4g16420	0.549078	0.0348658	homolog of yeast ADA2 2B
249583_at	At5g37770	0.677542	0.034973	EF hand calcium-binding protein family
248657_at	At5g48570	1.74391	0.0350554	FKBP-type peptidyl-prolyl cis-trans isomerase family protein
AFFX-Athal-Ubq_M_f_at	NA	0.701958	0.035129	no_match
258302_at	At3g30610	0.382818	0.0352714	transposable element gene
247220_at	At5g64960	0.471849	0.0352902	cyclin dependent kinase group C2
260717_at	At1g48120	0.82042	0.0353069	hydrolases;protein serine/threonine phosphatases
262126_at	At1g59620	0.625944	0.0353278	Disease resistance protein (CC-NBS-LRR class) family
249981_at	At5g18510	0.589096	0.0354532	Aminotransferase-like, plant mobile domain family protein
248146_at	At5g54940	1.25658	0.0357434	Translation initiation factor SUI1 family protein
262526_at	At1g17050	1.11911	0.0357448	solanesyl diphosphate synthase 2
259619_at	NA	0.485619	0.0357448	no_match
266310_at	At2g26990	1.04872	0.0357563	proteasome family protein
258901_at	At3g05640	0.556065	0.036103	Protein phosphatase 2C family protein
253690_at	At4g29550	0.662804	0.0361701	Protein of unknown function (DUF626)
266056_at	At2g40810	0.529668	0.0362126	homolog of yeast autophagy 18C
246255_at	At4g36650	0.602775	0.0362476	plant-specific TFIIB-related protein
262398_at	At1g49350	0.578936	0.0366475	pfkB-like carbohydrate kinase family protein
250920_at	At5g03390	0.876258	0.0366475	Protein of unknown function (DUF295)
255563_at	At4g01740	0.668114	0.0367639	Cysteine/Histidine-rich C1 domain family protein
259351_at	At3g05150	0.550466	0.036783	Major facilitator superfamily protein
261648_at	At1g27730	1.66135	0.036783	salt tolerance zinc finger
260015_at	At1g67980	0.618612	0.036867	caffeoyl-CoA 3-O-methyltransferase
258045_at	At3g21280	0.641386	0.0369944	ubiquitin-specific protease 7
253292_at	At4g33985	0.571549	0.0370741	Protein of unknown function (DUF1685)
262361_at	At1g73150	0.635229	0.0370789	global transcription factor group E3
256293_at	At1g69440	0.50088	0.0372413	Argonaute family protein
264953_at	At1g77120	0.52341	0.037526	alcohol dehydrogenase 1
250098_at	At5g17350	1.09659	0.0375757	unknown protein; FUNCTIONS IN: molecular_function unknown; INVOLVED IN: N-terminal protein myristoylation; LOCATED IN: cellular_component unknown; EXPRESSED IN: 15 plant structures; EXPRESSED DURING: 8 growth stages; BEST Arabidopsis thaliana protein match is: unknown protein (TAIR:AT3G03280.1); Has 1807 Blast hits to 1807 proteins in 277 species: Archae - 0; Bacteria - 0; Metazoa - 736; Fungi - …
247352_at	At5g63650	0.710643	0.0375863	SNF1-related protein kinase 2.5
255539_at	At4g01710	0.743414	0.0379399	ARP2/3 complex 16 kDa subunit (p16-Arc)
259138_s_at	At5g04130;At3g10270	0.545453	0.0379399	[AT5G04130, DNA GYRASE B2];[AT3G10270, DNA GYRASE B1]
260786_s_at	At1g06220;At5g25230	0.477473	0.0379399	[AT1G06220, Ribosomal protein S5/Elongation factor G/III/V family protein];[AT5G25230, Ribosomal protein S5/Elongation factor G/III/V family protein]
261663_at	At1g18330	1.0071	0.0382314	Homeodomain-like superfamily protein
266241_s_at	At2g27800;At5g27300	0.702743	0.0382556	[AT2G27800, Tetratricopeptide repeat (TPR)-like superfamily protein];[AT5G27300, pentatricopeptide (PPR) repeat-containing protein]
246968_at	At5g24870	0.538905	0.0382639	RING/U-box superfamily protein
264731_at	At1g62150	0.444544	0.0382639	Mitochondrial transcription termination factor family protein
254809_at	At4g12410	0.495611	0.0382639	SAUR-like auxin-responsive protein family
257020_at	At3g19590	0.594238	0.0383734	Transducin/WD40 repeat-like superfamily protein
263375_s_at	At4g28510;At2g20530	0.556695	0.0384324	[AT4G28510, prohibitin 1];[AT2G20530, prohibitin 6]
254236_at	At4g23840	0.551599	0.0384324	Leucine-rich repeat (LRR) family protein
248686_at	At5g48540	0.825905	0.0384324	receptor-like protein kinase-related family protein
250618_at	At5g07220	0.480624	0.0386478	BCL-2-associated athanogene 3
253258_at	At4g34400	0.515782	0.0386494	AP2/B3-like transcriptional factor family protein
259570_at	At1g20440	0.674815	0.0386494	cold-regulated 47
263012_at	NA	0.464143	0.0386494	no_match
266757_at	At2g46940	0.578637	0.0386867	unknown protein; BEST Arabidopsis thaliana protein match is: unknown protein (TAIR:AT3G62070.1); Has 143 Blast hits to 141 proteins in 14 species: Archae - 0; Bacteria - 0; Metazoa - 4; Fungi - 0; Plants - 139; Viruses - 0; Other Eukaryotes - 0 (source: NCBI BLink).
260875_at	At1g21410	0.762871	0.0387035	F-box/RNI-like superfamily protein
248934_at	At5g46080	0.571071	0.0389761	Protein kinase superfamily protein
245838_at	At1g58410	0.638933	0.0393474	Disease resistance protein (CC-NBS-LRR class) family
248436_at	NA	0.55436	0.0393474	no_match
259298_at	At3g05370	0.675452	0.0393474	receptor like protein 31
248972_at	At5g45010	0.553623	0.0394194	DSS1 homolog on chromosome V
249746_at	At5g24590	0.471096	0.0394194	TCV-interacting protein
267138_s_at	At2g38230;At2g38210	0.639289	0.0394793	[AT2G38230, pyridoxine biosynthesis 1.1];[AT2G38210, putative PDX1-like protein 4]
249688_at	At5g36160	0.410555	0.0394793	Tyrosine transaminase family protein
254148_at	At4g24280	0.5764	0.0395477	chloroplast heat shock protein 70-1
254074_at	At4g25490	0.447637	0.0395959	C-repeat/DRE binding factor 1
255678_at	NA	0.457327	0.0395959	no_match
249896_at	At5g22530	1.1955	0.0396202	unknown protein; BEST Arabidopsis thaliana protein match is: unknown protein (TAIR:AT5G22520.1); Has 30201 Blast hits to 17322 proteins in 780 species: Archae - 12; Bacteria - 1396; Metazoa - 17338; Fungi - 3422; Plants - 5037; Viruses - 0; Other Eukaryotes - 2996 (source: NCBI BLink).
260728_at	At1g48210	0.513587	0.0396202	Protein kinase superfamily protein
252358_at	At3g48425	0.669727	0.0396202	DNAse I-like superfamily protein
260926_at	At1g21360	0.498138	0.0398065	glycolipid transfer protein 2
250079_at	At5g16650	0.786907	0.0398247	Chaperone DnaJ-domain superfamily protein
258066_at	At3g25970	0.410498	0.0399993	Pentatricopeptide repeat (PPR) superfamily protein
267036_at	At2g38465	0.889395	0.0400539	unknown protein; FUNCTIONS IN: molecular_function unknown; INVOLVED IN: biological_process unknown; LOCATED IN: plasma membrane; EXPRESSED IN: 21 plant structures; EXPRESSED DURING: 11 growth stages; Has 16 Blast hits to 16 proteins in 8 species: Archae - 0; Bacteria - 0; Metazoa - 0; Fungi - 0; Plants - 16; Viruses - 0; Other Eukaryotes - 0 (source: NCBI BLink).
250557_at	At5g07842;At5g07840	0.549955	0.0402272	[AT5G07842, conserved peptide upstream open reading frame 16];[AT5G07840, Ankyrin repeat family protein]
261817_at	At1g08180	0.474471	0.0402622	unknown protein; Has 53 Blast hits to 53 proteins in 9 species: Archae - 0; Bacteria - 0; Metazoa - 1; Fungi - 0; Plants - 52; Viruses - 0; Other Eukaryotes - 0 (source: NCBI BLink).
245133_at	At2g45310	0.570597	0.0406133	UDP-D-glucuronate 4-epimerase 4
255039_at	At4g09570	1.01872	0.0406133	calcium-dependent protein kinase 4
255447_at	At4g02790	0.946481	0.040702	GTP-binding family protein
255235_at	At4g05510	0.496222	0.0407771	transposable element gene
252560_at	At3g46030	0.467713	0.0408254	Histone superfamily protein
245976_at	At5g13080	0.833334	0.0408438	WRKY DNA-binding protein 75
251761_at	At3g55700	0.70279	0.0408641	UDP-Glycosyltransferase superfamily protein
245193_at	At1g67810	0.504159	0.0410278	sulfur E2
249874_at	At5g23070	0.555289	0.0410423	Thymidine kinase
251719_at	At3g56140	0.561306	0.0411449	Protein of unknown function (DUF399 and DUF3411)
260794_at	At1g06210	0.990128	0.0411449	ENTH/VHS/GAT family protein
265152_s_at	At1g30940;At1g30935	0.78867	0.0411804	[AT1G30940, pseudogene, F-box protein -related, contains TIGRfam:TIGR01640 F-box protein interaction domain];[AT1G30935, pseudogene, F-box protein family, contains F-box domain Pfam:PF00646]
262262_at	At1g70782;At1g70780	0.517657	0.0413822	[AT1G70782, conserved peptide upstream open reading frame 28];[AT1G70780, unknown protein; FUNCTIONS IN: molecular_function unknown; INVOLVED IN: biological_process unknown; LOCATED IN: mitochondrion; EXPRESSED IN: sperm cell, male gametophyte, pollen tube; EXPRESSED DURING: L mature pollen stage, M germinated pollen stage; BEST Arabidopsis thaliana protein match is: unknown protein (TAIR:AT1G231…
254547_at	At4g19860	0.4998	0.0415533	alpha/beta-Hydrolases superfamily protein
246385_at	At1g77390	0.470584	0.0416988	CYCLIN A1;2
258619_at	At3g02780	0.463	0.0423927	isopentenyl pyrophosphate:dimethylallyl pyrophosphate isomerase 2
258519_at	At3g06760	0.518531	0.042491	Drought-responsive family protein
254208_at	At4g24175	0.630091	0.0425987	unknown protein; CONTAINS InterPro DOMAIN/s: Uncharacterised protein family UPF0307 (InterPro:IPR006839); Has 30201 Blast hits to 17322 proteins in 780 species: Archae - 12; Bacteria - 1396; Metazoa - 17338; Fungi - 3422; Plants - 5037; Viruses - 0; Other Eukaryotes - 2996 (source: NCBI BLink).
251084_at	At5g01520	0.630767	0.0426459	RING/U-box superfamily protein
266203_at	At2g02230	0.706173	0.0426566	phloem protein 2-B1
267065_at	At2g41080	0.568076	0.0426566	Tetratricopeptide repeat (TPR)-like superfamily protein
262499_at	At1g21770	0.586849	0.0426938	Acyl-CoA N-acyltransferases (NAT) superfamily protein
265305_at	At2g20340	0.636913	0.0426938	Pyridoxal phosphate (PLP)-dependent transferases superfamily protein
261257_at	At1g05910	0.548305	0.0426938	cell division cycle protein 48-related / CDC48-related
261481_at	At1g14260	0.726187	0.0426938	RING/FYVE/PHD zinc finger superfamily protein
247185_at	At5g65460	0.730697	0.0428484	kinesin like protein for actin based chloroplast movement 2
245448_at	At4g16860	0.985624	0.04305	Disease resistance protein (TIR-NBS-LRR class) family
245291_at	At4g16155	0.654417	0.0431892	dihydrolipoyl dehydrogenases
266685_at	At2g19710	0.491317	0.043199	Regulator of Vps4 activity in the MVB pathway protein
252671_at	At3g44190	0.586358	0.043199	FAD/NAD(P)-binding oxidoreductase family protein
254446_at	At4g20890	0.444516	0.043199	tubulin beta-9 chain
258635_at	At3g08020	0.523064	0.0436988	PHD finger family protein
246226_at	At4g37200	0.483872	0.0438651	Thioredoxin superfamily protein
257756_at	At3g18680	0.561262	0.0439601	Amino acid kinase family protein
261832_at	At1g10650	0.980814	0.0441378	SBP (S-ribonuclease binding protein) family protein
261086_at	At1g17460	0.680916	0.0441378	TRF-like 3
266614_at	At2g14910	0.704025	0.0441378	unknown protein; LOCATED IN: chloroplast; EXPRESSED IN: 24 plant structures; EXPRESSED DURING: 15 growth stages; BEST Arabidopsis thaliana protein match is: unknown protein (TAIR:AT5G14970.1); Has 605 Blast hits to 425 proteins in 102 species: Archae - 0; Bacteria - 300; Metazoa - 25; Fungi - 0; Plants - 89; Viruses - 0; Other Eukaryotes - 191 (source: NCBI BLink).
248117_at	At5g55000	0.386936	0.0441378	potassium channel tetramerisation domain-containing protein / pentapeptide repeat-containing protein
260469_at	At1g10870	0.664781	0.0441433	ARF-GAP domain 4
265700_at	At2g03470	0.852253	0.0441464	ELM2 domain-containing protein
246019_at	At5g10690	0.452495	0.0443315	pentatricopeptide (PPR) repeat-containing protein / CBS domain-containing protein
250812_at	At5g04900	0.711975	0.0443543	NYC1-like
261230_at	At1g20010	0.659096	0.0456473	tubulin beta-5 chain
261316_at	At1g53165	0.612376	0.0457384	Protein kinase superfamily protein
258429_at	At3g16620	0.752083	0.0458448	translocon outer complex protein 120
263325_at	At2g04240	0.541613	0.0458448	RING/U-box superfamily protein
254298_at	At4g22890	0.640699	0.0458448	PGR5-LIKE A
264158_at	At1g65260	0.620792	0.0460332	plastid transcriptionally active 4
250383_at	At5g11480	0.492556	0.0462202	P-loop containing nucleoside triphosphate hydrolases superfamily protein
246418_at	At5g16960	1.02399	0.0462385	Zinc-binding dehydrogenase family protein
262613_at	At1g13960	0.442823	0.0462385	WRKY DNA-binding protein 4
246334_at	At3g44850	0.692954	0.0463609	Protein kinase superfamily protein
251332_at	At3g61670	0.689602	0.0467016	Protein of unknown function (DUF3133)
254198_at	At4g24090	0.557923	0.0470134	unknown protein; FUNCTIONS IN: molecular_function unknown; INVOLVED IN: biological_process unknown; LOCATED IN: chloroplast; EXPRESSED IN: 23 plant structures; EXPRESSED DURING: 13 growth stages; Has 144 Blast hits to 142 proteins in 73 species: Archae - 3; Bacteria - 62; Metazoa - 7; Fungi - 13; Plants - 44; Viruses - 0; Other Eukaryotes - 15 (source: NCBI BLink).
253022_at	At4g38060	0.973804	0.047266	unknown protein; BEST Arabidopsis thaliana protein match is: unknown protein (TAIR:AT5G65480.1); Has 63 Blast hits to 63 proteins in 13 species: Archae - 0; Bacteria - 0; Metazoa - 0; Fungi - 0; Plants - 63; Viruses - 0; Other Eukaryotes - 0 (source: NCBI BLink).
260902_at	At1g21440	0.497519	0.047266	Phosphoenolpyruvate carboxylase family protein
266304_at	At2g27090	0.460441	0.047266	Protein of unknown function (DUF630 and DUF632)
262548_at	At1g31280	0.654059	0.0472747	Argonaute family protein
262781_s_at	At3g26340;At1g13060	0.506123	0.0474901	[AT3G26340, N-terminal nucleophile aminohydrolases (Ntn hydrolases) superfamily protein];[AT1G13060, 20S proteasome beta subunit E1]
256365_at	At1g66530	0.487492	0.0474901	Arginyl-tRNA synthetase, class Ic
252300_at	At3g49160	1.02973	0.0475846	pyruvate kinase family protein
250018_at	At5g18150	0.570915	0.0478233	Methyltransferase-related protein
248222_at	At5g53570	0.6017	0.0478454	Ypt/Rab-GAP domain of gyp1p superfamily protein
252770_at	At3g42860	0.489562	0.0479459	zinc knuckle (CCHC-type) family protein
248283_at	At5g52920	0.580674	0.0481064	plastidic pyruvate kinase beta subunit 1
264965_at	At1g60560	0.61745	0.0481981	SWIM zinc finger family protein
258021_at	At3g19380	0.644325	0.048233	plant U-box 25
261581_at	At1g01140	0.986172	0.0482613	CBL-interacting protein kinase 9
267517_at	At2g30520	0.596113	0.0483297	Phototropic-responsive NPH3 family protein
251366_at	At3g61340	0.519527	0.0483677	F-box and associated interaction domains-containing protein
245254_at	At4g14680	0.837104	0.0484156	Pseudouridine synthase/archaeosine transglycosylase-like family protein
245984_at	At5g13090	0.527942	0.0484156	unknown protein; BEST Arabidopsis thaliana protein match is: unknown protein (TAIR:AT1G24270.1); Has 30201 Blast hits to 17322 proteins in 780 species: Archae - 12; Bacteria - 1396; Metazoa - 17338; Fungi - 3422; Plants - 5037; Viruses - 0; Other Eukaryotes - 2996 (source: NCBI BLink).
253124_at	At4g36030	0.480459	0.0484156	armadillo repeat only 3
260465_at	At1g10910	0.685421	0.0485048	Pentatricopeptide repeat (PPR) superfamily protein
256568_at	At3g19520	0.479693	0.0485159	Protein of unknown function (DUF626)
250941_at	At5g03320	0.464888	0.0487152	Protein kinase superfamily protein
256747_at	At3g29180	0.462857	0.0487152	Protein of unknown function (DUF1336)
252108_at	At3g51530	0.541296	0.0487152	F-box/RNI-like/FBD-like domains-containing protein
250912_at	At5g03740	0.485994	0.0487732	histone deacetylase 2C
264913_at	At1g60770	0.429134	0.0487732	Tetratricopeptide repeat (TPR)-like superfamily protein
251844_at	At3g54630	0.524198	0.0489417	CONTAINS InterPro DOMAIN/s: Kinetochore protein Ndc80 (InterPro:IPR005550); Has 24780 Blast hits to 15608 proteins in 1321 species: Archae - 545; Bacteria - 2969; Metazoa - 12597; Fungi - 2181; Plants - 1581; Viruses - 39; Other Eukaryotes - 4868 (source: NCBI BLink).
246027_at	At5g21060	0.500945	0.0489417	Glyceraldehyde-3-phosphate dehydrogenase-like family protein
252931_at	At4g38930	0.51817	0.0489453	Ubiquitin fusion degradation UFD1 family protein
245418_at	At4g17370	0.510732	0.0489453	Oxidoreductase family protein
247640_at	At5g60610	0.875683	0.0489501	F-box/RNI-like superfamily protein
251126_at	At5g01070	0.67977	0.0490814	RING/FYVE/PHD zinc finger superfamily protein
257686_at	At3g12800	0.444378	0.0490814	short-chain dehydrogenase-reductase B
245259_at	At4g14150	0.646508	0.0491407	phragmoplast-associated kinesin-related protein 1
247368_at	At5g63320	0.659899	0.0492386	nuclear protein X1
257511_at	At1g43000	1.17322	0.0492386	PLATZ transcription factor family protein
249306_at	At5g41400	0.651594	0.049275	RING/U-box superfamily protein
258747_at	At3g05810	0.566652	0.0495669	FUNCTIONS IN: molecular_function unknown; INVOLVED IN: biological_process unknown; LOCATED IN: mitochondrion; EXPRESSED IN: 22 plant structures; EXPRESSED DURING: 13 growth stages; CONTAINS InterPro DOMAIN/s: IGR protein motif (InterPro:IPR019083); BEST Arabidopsis thaliana protein match is: unknown protein (TAIR:AT5G26800.1); Has 62 Blast hits to 62 proteins in 14 species: Archae - 0; Bacteria -…
263658_at	At1g04490	0.61813	0.0495669	Protein of unknown function (DUF3527)
265869_at	At2g01760	0.693189	0.0495669	response regulator 14
255013_at	At4g10000	0.578626	0.0496678	Thioredoxin family protein
256813_at	At3g21360	0.535435	0.0497329	2-oxoglutarate (2OG) and Fe(II)-dependent oxygenase superfamily protein
257838_at	At3g25210	0.377703	0.0497329	Tetratricopeptide repeat (TPR)-like superfamily protein
256628_at	At3g20000	0.480744	0.0498035	translocase of the outer mitochondrial membrane 40
255844_at	At2g33580	0.690431	0.049931	Protein kinase superfamily protein
252593_at	At3g45590	0.624568	0.049931	splicing endonuclease 1
265656_at	At2g13820	-0.569134	0.049931	Bifunctional inhibitor/lipid-transfer protein/seed storage 2S albumin superfamily protein
264676_at	At1g09870	-0.652765	0.0498035	histidine acid phosphatase family protein
250300_at	At5g11890	-0.661895	0.0498035	FUNCTIONS IN: molecular_function unknown; LOCATED IN: plasma membrane; EXPRESSED IN: 12 plant structures; EXPRESSED DURING: 6 growth stages; BEST Arabidopsis thaliana protein match is: Late embryogenesis abundant (LEA) hydroxyproline-rich glycoprotein family (TAIR:AT1G17620.1); Has 1807 Blast hits to 1807 proteins in 277 species: Archae - 0; Bacteria - 0; Metazoa - 736; Fungi - 347; Plants - 385;…
244973_at	Atcg00690	-2.01019	0.0498035	photosystem II reaction center protein T
264250_at	At1g78680	-0.537219	0.0492386	gamma-glutamyl hydrolase 2
246408_at	At1g57680	-0.439348	0.0491407	FUNCTIONS IN: molecular_function unknown; INVOLVED IN: biological_process unknown; LOCATED IN: endomembrane system; EXPRESSED IN: 24 plant structures; EXPRESSED DURING: 15 growth stages; CONTAINS InterPro DOMAIN/s: Uncharacterised conserved protein UCP031277 (InterPro:IPR016971); Has 70 Blast hits to 70 proteins in 19 species: Archae - 0; Bacteria - 0; Metazoa - 1; Fungi - 0; Plants - 66; Viruses…
258206_at	At3g14010	-0.60124	0.0490709	CTC-interacting domain 4
260249_s_at	At1g74290;At1g74280	-0.592945	0.0489503	[AT1G74290, alpha/beta-Hydrolases superfamily protein];[AT1G74280, alpha/beta-Hydrolases superfamily protein]
265958_at	At2g37250	-0.52968	0.0489501	adenosine kinase
260907_at	At1g02575	-0.670234	0.0489417	unknown protein; BEST Arabidopsis thaliana protein match is: unknown protein (TAIR:AT1G02570.1).
248907_at	At5g46340	-1.23817	0.0489417	O-acetyltransferase family protein
258758_at	At3g10810	-0.547202	0.0489417	zinc finger (C3HC4-type RING finger) family protein
252959_at	At4g38640	-0.587488	0.0487983	Plasma-membrane choline transporter family protein
245067_at	At2g39780	-0.640493	0.04874	ribonuclease 2
245090_at	At2g40900	-0.669243	0.04874	nodulin MtN21 /EamA-like transporter family protein
249793_at	At5g23680	-0.568929	0.0487152	Sterile alpha motif (SAM) domain-containing protein
267463_at	At2g33845	-0.490556	0.0487152	Nucleic acid-binding, OB-fold-like protein
260656_at	At1g19380	-0.628994	0.0487152	Protein of unknown function (DUF1195)
255752_at	At1g32050	-0.406909	0.0487152	SCAMP family protein
263330_at	At2g15320	-0.919395	0.0485138	Leucine-rich repeat (LRR) family protein
247825_at	At5g58470	-0.730346	0.0484648	TBP-associated factor 15B
267040_at	At2g34300	-0.808555	0.0484648	S-adenosyl-L-methionine-dependent methyltransferases superfamily protein
255597_at	At4g01730	-0.537238	0.0484156	DHHC-type zinc finger family protein
255378_at	At4g03550	-0.622738	0.0484156	glucan synthase-like 5
263267_at	At2g16510	-0.380498	0.0484156	ATPase, F0/V0 complex, subunit C protein
258481_at	At3g02600	-0.577609	0.0483677	lipid phosphate phosphatase 3
250224_at	At5g14150	-0.484562	0.0483297	Protein of unknown function, DUF642
258409_at	At3g17640	-0.579703	0.0482613	Leucine-rich repeat (LRR) family protein
249776_at	At5g24170	-0.454924	0.0481219	Got1/Sft2-like vescicle transport protein family
259098_at	At3g04790	-0.495153	0.0479827	Ribose 5-phosphate isomerase, type A protein
249810_at	At5g23920	-0.739986	0.0477288	unknown protein; FUNCTIONS IN: molecular_function unknown; INVOLVED IN: biological_process unknown; LOCATED IN: plasma membrane, vacuole; EXPRESSED IN: 22 plant structures; EXPRESSED DURING: 13 growth stages; BEST Arabidopsis thaliana protein match is: unknown protein (TAIR:AT5G52420.1); Has 1807 Blast hits to 1807 proteins in 277 species: Archae - 0; Bacteria - 0; Metazoa - 736; Fungi - 347; Pla…
245855_at	At5g13550	-0.671236	0.0475832	sulfate transporter 4.1
246288_at	At1g31850	-0.552557	0.0474901	S-adenosyl-L-methionine-dependent methyltransferases superfamily protein
254386_at	At4g21960	-0.673028	0.0474901	Peroxidase superfamily protein
260674_at	At1g19370	-0.451382	0.0474726	unknown protein; LOCATED IN: endoplasmic reticulum; EXPRESSED IN: 22 plant structures; EXPRESSED DURING: 13 growth stages; BEST Arabidopsis thaliana protein match is: unknown protein (TAIR:AT1G75140.1); Has 45 Blast hits to 43 proteins in 15 species: Archae - 0; Bacteria - 0; Metazoa - 0; Fungi - 0; Plants - 44; Viruses - 0; Other Eukaryotes - 1 (source: NCBI BLink).
249397_at	At5g40230	-0.708963	0.0474726	nodulin MtN21 /EamA-like transporter family protein
245908_at	At5g09360	-0.771575	0.0472747	laccase 14
249758_at	At5g24350	-0.607908	0.0467016	CONTAINS InterPro DOMAIN/s: Secretory pathway Sec39 (InterPro:IPR013244); Has 1807 Blast hits to 1807 proteins in 277 species: Archae - 0; Bacteria - 0; Metazoa - 736; Fungi - 347; Plants - 385; Viruses - 0; Other Eukaryotes - 339 (source: NCBI BLink).
259484_at	At1g12580	-0.469694	0.0463609	phosphoenolpyruvate carboxylase-related kinase 1
260665_at	At1g19360	-0.649771	0.0462385	Nucleotide-diphospho-sugar transferase family protein
255436_at	At4g03150	-0.384831	0.0462202	unknown protein; FUNCTIONS IN: molecular_function unknown; INVOLVED IN: biological_process unknown; LOCATED IN: chloroplast; EXPRESSED IN: 20 plant structures; EXPRESSED DURING: 13 growth stages; Has 30201 Blast hits to 17322 proteins in 780 species: Archae - 12; Bacteria - 1396; Metazoa - 17338; Fungi - 3422; Plants - 5037; Viruses - 0; Other Eukaryotes - 2996 (source: NCBI BLink).
260871_at	At1g29040	-0.551026	0.0459334	unknown protein; LOCATED IN: chloroplast, vacuole; EXPRESSED IN: 22 plant structures; EXPRESSED DURING: 13 growth stages; CONTAINS InterPro DOMAIN/s: Conserved hypothetical protein CHP02058 (InterPro:IPR011719); Has 344 Blast hits to 344 proteins in 122 species: Archae - 2; Bacteria - 227; Metazoa - 0; Fungi - 0; Plants - 32; Viruses - 0; Other Eukaryotes - 83 (source: NCBI BLink).
253534_at	At4g31500	-0.916586	0.0458944	cytochrome P450, family 83, subfamily B, polypeptide 1
253120_at	At4g35790	-0.380797	0.0458448	phospholipase D delta
253101_at	At4g37430	-0.503451	0.0458404	cytochrome P450, family 91, subfamily A, polypeptide 2
265042_at	At1g04040	-0.563019	0.0458404	HAD superfamily, subfamily IIIB acid phosphatase
262844_at	At1g14890	-0.702293	0.0457384	Plant invertase/pectin methylesterase inhibitor superfamily protein
246228_at	At4g36430	-0.738137	0.0455125	Peroxidase superfamily protein
255647_at	At4g00900	-0.963248	0.0454911	ER-type Ca2+-ATPase 2
248429_at	At5g51770	-0.429241	0.0452611	Protein kinase superfamily protein
266766_at	At2g46880	-0.596252	0.0446612	purple acid phosphatase 14
263688_at	At1g26920	-0.637645	0.0446185	unknown protein; BEST Arabidopsis thaliana protein match is: unknown protein (TAIR:AT1G69760.1); Has 47 Blast hits to 47 proteins in 13 species: Archae - 0; Bacteria - 0; Metazoa - 0; Fungi - 7; Plants - 34; Viruses - 0; Other Eukaryotes - 6 (source: NCBI BLink).
258454_at	At3g22300	-0.451657	0.0443315	ribosomal protein S10
256122_at	At1g18180	-0.630563	0.0443315	Protein of unknown function (DUF1295)
253729_at	At4g29360	-0.587297	0.0443315	O-Glycosyl hydrolases family 17 protein
264701_at	At1g70160	-0.550846	0.0442549	unknown protein; FUNCTIONS IN: molecular_function unknown; INVOLVED IN: biological_process unknown; LOCATED IN: endomembrane system; EXPRESSED IN: 24 plant structures; EXPRESSED DURING: 15 growth stages; BEST Arabidopsis thaliana protein match is: unknown protein (TAIR:AT4G27020.1); Has 108 Blast hits to 108 proteins in 20 species: Archae - 0; Bacteria - 0; Metazoa - 0; Fungi - 0; Plants - 89; Vi…
263285_at	At2g36120	-0.862442	0.0442549	Glycine-rich protein family
247316_at	At5g64030	-0.598578	0.0441433	S-adenosyl-L-methionine-dependent methyltransferases superfamily protein
250806_at	At5g05070	-0.546716	0.0435463	DHHC-type zinc finger family protein
256107_at	At1g16830	-0.364283	0.0434809	Pentatricopeptide repeat (PPR) superfamily protein
247791_at	At5g58710	-0.677127	0.0433305	rotamase CYP 7
256985_at	At3g13540	-0.427848	0.0431687	myb domain protein 5
248825_at	At5g47030	-0.494034	0.0430924	ATPase, F1 complex, delta/epsilon subunit
251078_at	At5g01990	-0.853831	0.043039	Auxin efflux carrier family protein
250030_at	At5g18120	-0.489601	0.0429212	APR-like 7
260891_at	At1g29080	-0.447283	0.0428545	Papain family cysteine protease
263359_at	At2g15230	-0.455209	0.0428484	lipase 1
245141_at	At2g45400	-0.608997	0.0427908	NAD(P)-binding Rossmann-fold superfamily protein
262772_at	At1g13210	-0.663497	0.0426938	autoinhibited Ca2+/ATPase II
257861_at	At3g13050	-0.620468	0.0426459	Major facilitator superfamily protein
249525_at	At5g38660;At5g38650	-0.426531	0.0426459	[AT5G38660, acclimation of photosynthesis to environment];[AT5G38650, Proteasome maturation factor UMP1]
262975_at	At1g75540	-0.666091	0.0425987	salt tolerance homolog2
264930_at	At1g60800	-0.551736	0.0418469	NSP-interacting kinase 3
267165_at	At2g37710	-0.778744	0.0413822	receptor lectin kinase
262786_at	At1g10740	-0.543901	0.0413822	alpha/beta-Hydrolases superfamily protein
267136_at	At2g23460	-0.517071	0.0413389	extra-large G-protein 1
251124_s_at	At5g01050;At5g01040	-0.538425	0.0411449	[AT5G01050, Laccase/Diphenol oxidase family protein];[AT5G01040, laccase 8]
254560_at	At4g19110;At4g19112	-0.499	0.0411449	[AT4G19110, Protein kinase superfamily protein];[AT4G19112, conserved peptide upstream open reading frame 25]
253380_at	At4g33330	-0.654898	0.0407858	plant glycogenin-like starch initiation protein 3
250178_at	At5g14430	-0.583835	0.0407285	S-adenosyl-L-methionine-dependent methyltransferases superfamily protein
255877_at	At2g40460	-0.489276	0.0406133	Major facilitator superfamily protein
262225_at	At1g53840	-0.664252	0.0405752	pectin methylesterase 1
259041_at	At3g07330	-0.609929	0.0405261	Cellulose-synthase-like C6
263036_at	At1g23890	-0.510266	0.0402622	NHL domain-containing protein
259752_at	At1g71040	-0.877522	0.0402148	Cupredoxin superfamily protein
246026_at	At5g21070	-0.840521	0.0400828	unknown protein; Has 115 Blast hits to 115 proteins in 34 species: Archae - 1; Bacteria - 36; Metazoa - 0; Fungi - 0; Plants - 60; Viruses - 0; Other Eukaryotes - 18 (source: NCBI BLink).
260722_at	At1g48040	-0.586216	0.0398694	Protein phosphatase 2C family protein
255116_at	At4g08850	-0.909883	0.0398065	Leucine-rich repeat receptor-like protein kinase family protein
245983_at	At5g13050	-0.594839	0.0396202	5-formyltetrahydrofolate cycloligase
266618_at	At2g35480	-0.535552	0.0396202	unknown protein; FUNCTIONS IN: molecular_function unknown; INVOLVED IN: biological_process unknown; LOCATED IN: mitochondrion; EXPRESSED IN: 13 plant structures; EXPRESSED DURING: 9 growth stages; BEST Arabidopsis thaliana protein match is: unknown protein (TAIR:AT1G32260.1); Has 47 Blast hits to 47 proteins in 14 species: Archae - 0; Bacteria - 0; Metazoa - 0; Fungi - 0; Plants - 47; Viruses - 0…
245892_at	At5g09370	-0.833957	0.0396202	Bifunctional inhibitor/lipid-transfer protein/seed storage 2S albumin superfamily protein
248422_at	At5g51640	-0.444262	0.0396202	Plant protein of unknown function (DUF828)
250217_at	At5g14120	-0.641084	0.0395959	Major facilitator superfamily protein
264680_at	At1g65510	-0.525512	0.0395959	unknown protein; FUNCTIONS IN: molecular_function unknown; INVOLVED IN: N-terminal protein myristoylation; LOCATED IN: endomembrane system; EXPRESSED IN: 9 plant structures; EXPRESSED DURING: LP.06 six leaves visible, LP.04 four leaves visible, 4 anthesis, petal differentiation and expansion stage, LP.08 eight leaves visible; BEST Arabidopsis thaliana protein match is: unknown protein (TAIR:AT1G6…
259474_at	At1g19130	-0.433585	0.0395728	CONTAINS InterPro DOMAIN/s: Protein of unknown function DUF985 (InterPro:IPR009327), RmlC-like jelly roll fold (InterPro:IPR014710); Has 1465 Blast hits to 1465 proteins in 584 species: Archae - 10; Bacteria - 1038; Metazoa - 19; Fungi - 43; Plants - 51; Viruses - 0; Other Eukaryotes - 304 (source: NCBI BLink).
248932_at	At5g46050	-0.818288	0.0394845	peptide transporter 3
264974_at	At1g27050	-0.484987	0.0394793	homeobox protein 54
263971_at	At2g42800	-0.531165	0.0394613	receptor like protein 29
247581_at	At5g61350	-0.415142	0.0394194	Protein kinase superfamily protein
265356_at	At2g16595	-0.745396	0.0394118	Translocon-associated protein (TRAP), alpha subunit
263553_at	At2g16430	-0.510446	0.0389761	purple acid phosphatase 10
251304_at	At3g61990	-0.701697	0.0387296	S-adenosyl-L-methionine-dependent methyltransferases superfamily protein
247429_at	At5g62620	-0.457224	0.0387189	Galactosyltransferase family protein
251270_at	At3g62370	-0.785993	0.0386951	heme binding
254746_at	At4g12980	-0.680925	0.0386494	Auxin-responsive family protein
265640_at	At2g27395	-0.64275	0.0386494	pseudogene of cysteine protease-related
261675_at	At1g18290	-0.511351	0.0386494	unknown protein; FUNCTIONS IN: molecular_function unknown; INVOLVED IN: N-terminal protein myristoylation; LOCATED IN: chloroplast; EXPRESSED IN: root; Has 94 Blast hits to 94 proteins in 12 species: Archae - 0; Bacteria - 0; Metazoa - 0; Fungi - 0; Plants - 94; Viruses - 0; Other Eukaryotes - 0 (source: NCBI BLink).
246497_at	At5g16220	-0.596202	0.0386494	Octicosapeptide/Phox/Bem1p family protein
258345_at	At3g22845	-0.748594	0.0386494	emp24/gp25L/p24 family/GOLD family protein
266150_s_at	At2g12290;At4g19700	-0.977201	0.0386403	[AT2G12290, BEST Arabidopsis thaliana protein match is: SBP (S-ribonuclease binding protein) family protein (TAIR:AT4G19700.1); Has 66 Blast hits to 66 proteins in 12 species: Archae - 0; Bacteria - 0; Metazoa - 0; Fungi - 0; Plants - 66; Viruses - 0; Other Eukaryotes - 0 (source: NCBI BLink).];[AT4G19700, SBP (S-ribonuclease binding protein) family protein]
247587_at	At5g60620	-0.600305	0.0384481	glycerol-3-phosphate acyltransferase 9
245483_at	At4g16190	-0.506655	0.0383134	Papain family cysteine protease
258298_at	At3g23300	-0.678312	0.0382639	S-adenosyl-L-methionine-dependent methyltransferases superfamily protein
264017_s_at	At4g38790;At2g21190	-0.682796	0.0382639	[AT4G38790, ER lumen protein retaining receptor family protein];[AT2G21190, ER lumen protein retaining receptor family protein]
257264_at	At3g22060	-0.763878	0.0379399	Receptor-like protein kinase-related family protein
264704_at	At1g70090	-0.799065	0.0379399	glucosyl transferase family 8
257151_at	At3g27200	-0.628679	0.0379399	Cupredoxin superfamily protein
252231_at	At3g49720	-0.500554	0.0379399	unknown protein; FUNCTIONS IN: molecular_function unknown; INVOLVED IN: biological_process unknown; LOCATED IN: chloroplast thylakoid membrane, Golgi apparatus, plasma membrane, membrane; EXPRESSED IN: 25 plant structures; EXPRESSED DURING: 15 growth stages; BEST Arabidopsis thaliana protein match is: unknown protein (TAIR:AT5G65810.1); Has 64 Blast hits to 64 proteins in 11 species: Archae - 0; …
263662_at	At1g04430	-0.654981	0.0379399	S-adenosyl-L-methionine-dependent methyltransferases superfamily protein
262216_at	At1g74780	-0.635366	0.0379399	Nodulin-like / Major Facilitator Superfamily protein
255064_at	At4g08950	-0.56012	0.0376052	Phosphate-responsive 1 family protein
255012_at	At4g10030	-0.550464	0.0376052	alpha/beta-Hydrolases superfamily protein
252866_at	At4g39840	-0.629142	0.0376052	unknown protein; FUNCTIONS IN: molecular_function unknown; INVOLVED IN: biological_process unknown; LOCATED IN: endomembrane system; EXPRESSED IN: 23 plant structures; EXPRESSED DURING: 13 growth stages; Has 20719 Blast hits to 6096 proteins in 607 species: Archae - 22; Bacteria - 3243; Metazoa - 4364; Fungi - 2270; Plants - 237; Viruses - 128; Other Eukaryotes - 10455 (source: NCBI BLink).
256125_at	At1g18250	-0.683507	0.0375863	Pathogenesis-related thaumatin superfamily protein
266128_at	NA	-0.410993	0.0374302	no_match
254109_at	At4g25240	-0.926994	0.0373948	SKU5 similar 1
254633_at	At4g18640	-0.512191	0.0372791	Leucine-rich repeat protein kinase family protein
259307_at	At3g05230	-0.556231	0.0372011	Signal peptidase subunit
250287_at	At5g13330	-0.418711	0.0371256	related to AP2 6l
264318_at	At1g04220	-0.635145	0.0370741	3-ketoacyl-CoA synthase 2
264894_at	At1g23040	-0.792091	0.0370513	hydroxyproline-rich glycoprotein family protein
261424_at	At1g18700	-0.655802	0.0370113	DNAJ heat shock N-terminal domain-containing protein
248908_at	At5g45800	-0.755989	0.0369944	Leucine-rich repeat protein kinase family protein
263876_at	At2g21880	-0.468738	0.036783	RAB GTPase homolog 7A
249909_s_at	At5g22770;At5g22780	-0.52929	0.036783	[AT5G22770, alpha-adaptin];[AT5G22780, Adaptor protein complex AP-2, alpha subunit]
262329_at	At1g64090	-0.5644	0.0367708	Reticulan like protein B3
256637_at	At3g12030	-0.78093	0.0365396	Protein of unknown function DUF106, transmembrane
264482_at	At1g77210	-0.56473	0.0363954	sugar transporter 14
246763_at	At5g27150	-0.576193	0.0363225	Na+/H+ exchanger 1
245339_at	At4g16120	-1.0571	0.036319	COBRA-like protein-7 precursor
251034_at	At5g02040	-0.617038	0.0362958	prenylated RAB acceptor 1.A1
262925_at	At1g65730	-1.12989	0.036222	YELLOW STRIPE like 7
251533_at	At3g58460	-0.555353	0.0362126	RHOMBOID-like protein 15
250312_at	At5g12260	-0.643523	0.0362126	BEST Arabidopsis thaliana protein match is: glycosyltransferase family protein 2 (TAIR:AT5G60700.1); Has 1807 Blast hits to 1807 proteins in 277 species: Archae - 0; Bacteria - 0; Metazoa - 736; Fungi - 347; Plants - 385; Viruses - 0; Other Eukaryotes - 339 (source: NCBI BLink).
247439_at	At5g62670	-0.631869	0.0362126	H(+)-ATPase 11
250085_at	At5g17250	-0.77734	0.036103	Alkaline-phosphatase-like family protein
265873_at	At2g01630	-0.774974	0.0358025	O-Glycosyl hydrolases family 17 protein
260271_at	At1g63690	-0.722761	0.0355432	SIGNAL PEPTIDE PEPTIDASE-LIKE 2
244928_s_at	Atmg00570;At2g07716	-0.981279	0.0354435	[ATMG00570, Sec-independent periplasmic protein translocase];[AT2G07716, pseudogene, similar to orfx, blastp match of 85% identity and 5.5e-116 P-value to GP|287897|emb|CAA42649.1||X60046 orfx {Oenothera berteriana}]
258179_at	At3g21690	-0.647933	0.0353304	MATE efflux family protein
250125_at	At5g16390	-0.620029	0.0351425	chloroplastic acetylcoenzyme A carboxylase 1
251649_at	At3g57330	-0.61585	0.035129	autoinhibited Ca2+-ATPase 11
245436_at	At4g16620	-0.683774	0.035129	nodulin MtN21 /EamA-like transporter family protein
261843_at	At1g16180	-0.649695	0.0350677	Serinc-domain containing serine and sphingolipid biosynthesis protein
257902_at	At3g28450	-0.613098	0.0349649	Leucine-rich repeat protein kinase family protein
256536_at	At1g33330	-0.483706	0.0348858	Class I peptide chain release factor
251140_at	At5g01090	-0.465245	0.0348399	Concanavalin A-like lectin family protein
245644_at	At1g25320	-0.548697	0.0347638	Leucine-rich repeat protein kinase family protein
249957_at	At5g18900	-0.760486	0.0347216	2-oxoglutarate (2OG) and Fe(II)-dependent oxygenase superfamily protein
246460_at	At5g16910	-0.916157	0.0346323	cellulose-synthase like D2
259154_at	At3g10260	-0.603706	0.0345452	Reticulon family protein
266601_at	At2g46060	-0.7708	0.0343251	transmembrane protein-related
248833_at	At5g47120	-0.52767	0.034322	BAX inhibitor 1
267116_at	At2g32560	-0.757595	0.0342966	F-box family protein
251087_at	At5g01460	-0.840988	0.0342701	LMBR1-like membrane protein
251275_at	At3g61720	-0.461034	0.0340982	Ca2+dependent plant phosphoribosyltransferase family protein
248272_at	At5g53480	-0.756239	0.0340982	ARM repeat superfamily protein
258610_at	At3g02875	-0.583623	0.0340897	Peptidase M20/M25/M40 family protein
263865_at	At2g36910	-0.503751	0.033459	ATP binding cassette subfamily B1
256697_at	At3g20660	-0.649381	0.0334565	organic cation/carnitine transporter4
264883_s_at	At1g61250;At1g11180	-0.481194	0.0334318	[AT1G61250, secretory carrier 3];[AT1G11180, Secretory carrier membrane protein (SCAMP) family protein]
265588_at	At2g19970	-0.856109	0.0333029	CAP (Cysteine-rich secretory proteins, Antigen 5, and Pathogenesis-related 1 protein) superfamily protein
250475_at	At5g10180	-0.767477	0.0332005	slufate transporter 2;1
262768_at	At1g12990	-0.69709	0.0327989	beta-1,4-N-acetylglucosaminyltransferase family protein
252488_at	At3g46700	-0.596195	0.0327115	UDP-Glycosyltransferase superfamily protein
257087_at	At3g20500	-0.690718	0.0325052	purple acid phosphatase 18
259128_at	At3g02260	-0.572415	0.0324296	auxin transport protein (BIG)
251962_at	At3g53420	-0.483027	0.0324183	plasma membrane intrinsic protein 2A
265220_at	At2g02040	-0.602102	0.0321427	peptide transporter 2
259247_at	NA	-0.533186	0.0321422	no_match
264299_s_at	At1g78850;At1g78860	-0.708906	0.0321422	[AT1G78850, D-mannose binding lectin protein with Apple-like carbohydrate-binding domain];[AT1G78860, D-mannose binding lectin protein with Apple-like carbohydrate-binding domain]
247570_at	At5g61250	-0.461574	0.0321422	glucuronidase 1
261071_at	At1g07380	-0.554005	0.0321422	Neutral/alkaline non-lysosomal ceramidase
253634_at	At4g30590	-0.763895	0.0321422	early nodulin-like protein 12
250305_at	At5g12150	-0.551703	0.0321422	Rho GTPase activation protein (RhoGAP) with PH domain
246509_at	At5g16715	-0.464594	0.0321422	ATP binding;valine-tRNA ligases;aminoacyl-tRNA ligases;nucleotide binding;ATP binding;aminoacyl-tRNA ligases
264207_at	At1g22750	-0.496993	0.0317276	unknown protein; FUNCTIONS IN: molecular_function unknown; INVOLVED IN: biological_process unknown; LOCATED IN: vacuole; EXPRESSED IN: 23 plant structures; EXPRESSED DURING: 15 growth stages; CONTAINS InterPro DOMAIN/s: Protein of unknown function DUF1475 (InterPro:IPR009943); Has 185 Blast hits to 155 proteins in 21 species: Archae - 0; Bacteria - 8; Metazoa - 3; Fungi - 0; Plants - 64; Viruses …
245956_s_at	At5g42020;At5g28540	-0.630805	0.0315587	[AT5G42020, Heat shock protein 70 (Hsp 70) family protein];[AT5G28540, heat shock protein 70 (Hsp 70) family protein]
267023_at	At2g34250	-0.509495	0.0315587	SecY protein transport family protein
261865_at	At1g50430	-0.550319	0.031445	Ergosterol biosynthesis ERG4/ERG24 family
251574_at	At3g58100	-0.43566	0.0311843	plasmodesmata callose-binding protein 5
267616_at	At2g26680	-0.772817	0.0311202	CONTAINS InterPro DOMAIN/s: Methyltransferase FkbM (InterPro:IPR006342); Has 1073 Blast hits to 1073 proteins in 243 species: Archae - 45; Bacteria - 509; Metazoa - 0; Fungi - 4; Plants - 60; Viruses - 4; Other Eukaryotes - 451 (source: NCBI BLink).
258615_at	At3g02740	-0.473394	0.0309004	Eukaryotic aspartyl protease family protein
253218_at	At4g34980	-0.862061	0.0307512	subtilisin-like serine protease 2
264506_at	At1g09560	-0.880842	0.0307512	germin-like protein 5
260519_at	At1g51540	-0.590439	0.0307512	Galactose oxidase/kelch repeat superfamily protein
245317_at	At4g15610	-0.941143	0.0307282	Uncharacterised protein family (UPF0497)
246358_x_at	NA	-0.494264	0.0307027	no_match
253358_at	At4g32940	-0.563643	0.0307027	gamma vacuolar processing enzyme
261183_at	At1g34550	-0.647959	0.0305347	Protein of unknown function (DUF616)
259215_at	At3g09090	-0.556886	0.0303634	defective in exine formation protein (DEX1)
252615_at	At3g45230	-0.855474	0.0298554	hydroxyproline-rich glycoprotein family protein
251370_at	At3g60450	-0.525837	0.0298337	Phosphoglycerate mutase family protein
249068_at	At5g43980	-0.799614	0.0297643	plasmodesmata-located protein 1
258584_at	At3g04090	-0.692091	0.0297643	small and basic intrinsic protein 1A
267038_at	At2g38480	-0.515408	0.0297144	Uncharacterised protein family (UPF0497)
264791_at	At2g17845	-0.505194	0.0296763	NAD(P)-binding Rossmann-fold superfamily protein
250556_at	At5g07920	-0.972199	0.0296201	diacylglycerol kinase1
263181_at	At1g05720	-0.600654	0.0295792	selenoprotein family protein
251729_at	At3g56310	-0.441527	0.0293204	Melibiase family protein
259553_x_at	At1g21310	-0.562344	0.0293202	extensin 3
247431_at	At5g62520	-0.793942	0.0293202	similar to RCD one 5
259958_at	At1g53730	-0.697506	0.0290227	STRUBBELIG-receptor family 6
266865_at	At2g29980	-0.550323	0.0289162	fatty acid desaturase 3
264344_at	At1g11910	-0.545262	0.0288578	aspartic proteinase A1
257331_at	Atmg01330	-1.21553	0.0287322	hypothetical protein
266445_at	NA	-0.519516	0.0287322	no_match
259653_at	At1g55240	-0.653966	0.0286084	Family of unknown function (DUF716)
249104_at	At5g43610	-0.671734	0.0282698	sucrose-proton symporter 6
248115_at	At5g54870	-0.680675	0.0282698	unknown protein; FUNCTIONS IN: molecular_function unknown; INVOLVED IN: biological_process unknown; LOCATED IN: vacuole; EXPRESSED IN: 24 plant structures; EXPRESSED DURING: 15 growth stages; BEST Arabidopsis thaliana protein match is: unknown protein (TAIR:AT4G27020.1); Has 1807 Blast hits to 1807 proteins in 277 species: Archae - 0; Bacteria - 0; Metazoa - 736; Fungi - 347; Plants - 385; Viruse…
264226_at	At1g67510	-0.674318	0.0282649	Leucine-rich repeat protein kinase family protein
252027_at	At3g52850	-0.765072	0.0282377	vacuolar sorting receptor homolog 1
255602_at	At4g01026	-0.703077	0.0281916	PYR1-like 7
255702_at	At4g00230	-0.750739	0.0281126	xylem serine peptidase 1
253766_at	At4g28770	-0.532819	0.0281126	Tetraspanin family protein
252906_at	At4g39640	-0.564389	0.0280903	gamma-glutamyl transpeptidase 1
259365_at	At1g13300	-0.602869	0.0280674	myb-like transcription factor family protein
263598_at	At2g01850	-0.607864	0.0275402	endoxyloglucan transferase A3
261199_at	At1g12950	-0.62145	0.0273916	root hair specific 2
247058_at	At5g66680	-0.734252	0.0273916	dolichyl-diphosphooligosaccharide-protein glycosyltransferase 48kDa subunit family protein
256169_at	At1g51800	-0.924209	0.0273916	Leucine-rich repeat protein kinase family protein
257104_at	At3g25040	-0.580265	0.0273916	endoplasmic reticulum retention defective 2B
265444_s_at	At2g37170;At2g37180	-0.5678	0.0272713	[AT2G37170, plasma membrane intrinsic protein 2];[AT2G37180, Aquaporin-like superfamily protein]
258101_at	At3g23590	-0.524045	0.0271164	REF4-related 1
264183_at	At1g65380	-0.878574	0.0270716	Leucine-rich repeat (LRR) family protein
266326_at	At2g46650	-1.00246	0.0268502	cytochrome B5 isoform C
261167_at	At1g04980	-0.786475	0.0266458	PDI-like 2-2
245695_at	At5g04270	-0.825921	0.0263772	DHHC-type zinc finger family protein
267388_at	At2g44450	-0.691177	0.0263517	beta glucosidase 15
258859_at	At3g02120	-0.817773	0.0262134	hydroxyproline-rich glycoprotein family protein
244967_at	Atcg00630	-0.922779	0.0259114	PSAJ
260623_at	At1g08090	-1.02171	0.0258219	nitrate transporter 2:1
252680_at	At3g44330	-0.583045	0.0257579	INVOLVED IN: protein processing; LOCATED IN: mitochondrion, endoplasmic reticulum, plasma membrane, vacuole; EXPRESSED IN: 25 plant structures; EXPRESSED DURING: 13 growth stages; CONTAINS InterPro DOMAIN/s: Nicalin (InterPro:IPR016574), EF-Hand 1, calcium-binding site (InterPro:IPR018247), Nicastrin (InterPro:IPR008710); Has 245 Blast hits to 243 proteins in 99 species: Archae - 6; Bacteria - 10…
258788_at	At3g11780	-0.655135	0.0257579	MD-2-related lipid recognition domain-containing protein / ML domain-containing protein
264951_at	At1g76970	-0.909135	0.0257579	Target of Myb protein 1
253215_at	At4g34950	-0.629218	0.0255114	Major facilitator superfamily protein
260072_at	At1g73650	-0.579399	0.0253934	Protein of unknown function (DUF1295)
247116_at	At5g65970	-0.734595	0.0253911	Seven transmembrane MLO family protein
261363_at	At1g41830	-0.969723	0.0252161	SKU5-similar 6
245140_at	At2g45420	-0.830311	0.0251925	LOB domain-containing protein 18
250318_at	At5g12200	-0.570179	0.0251925	pyrimidine 2
251544_at	At3g58790	-0.903511	0.0251541	galacturonosyltransferase 15
265593_s_at	At2g20120;At2g20130	-0.527806	0.0250733	[AT2G20120, Protein of unknown function (DUF502)];[AT2G20130, like COV 1]
253341_at	At4g33410	-0.485405	0.0250299	SIGNAL PEPTIDE PEPTIDASE-LIKE 1
259716_at	At1g60995	-0.730566	0.0250039	FUNCTIONS IN: molecular_function unknown; INVOLVED IN: biological_process unknown; LOCATED IN: cellular_component unknown; EXPRESSED IN: 20 plant structures; EXPRESSED DURING: 10 growth stages; CONTAINS InterPro DOMAIN/s: Membralin (InterPro:IPR019144); Has 172 Blast hits to 170 proteins in 70 species: Archae - 0; Bacteria - 0; Metazoa - 110; Fungi - 0; Plants - 38; Viruses - 0; Other Eukaryotes …
245046_at	At2g26510	-0.668962	0.0250039	Xanthine/uracil permease family protein
260457_at	At1g72480	-0.646823	0.024629	Lung seven transmembrane receptor family protein
266517_at	At2g35120	-0.470711	0.0246028	Single hybrid motif superfamily protein
259318_at	At3g01100	-0.958212	0.024601	hypothetical protein 1
266890_at	At2g44620	-0.53062	0.024601	mitochondrial acyl carrier protein 1
257722_at	At3g18490	-0.899457	0.0245835	Eukaryotic aspartyl protease family protein
265369_s_at	At2g01024;At2g06470;At5g30102;At2g10780;At4g16910;At5g29075;At2g12930;At3g29615;At3g30413;At2g01026;At2g01034;At4g03840;At3g42996;At2g07660	-0.807588	0.0245767	[AT2G01024, transposable element gene];[AT2G06470, transposable element gene];[AT5G30102, transposable element gene];[AT2G10780, transposable element gene];[AT4G16910, transposable element gene];[AT5G29075, transposable element gene];[AT2G12930, transposable element gene];[AT3G29615, transposable element gene];[AT3G30413, transposable element gene];[AT2G01026, transposable element gene];[AT2G0103…
252932_at	At4g39080	-0.632548	0.0245767	vacuolar proton ATPase A3
266474_at	At2g31110	-0.561618	0.0244974	Plant protein of unknown function (DUF828)
257072_at	At3g14220	-0.51599	0.0244807	GDSL-like Lipase/Acylhydrolase superfamily protein
258244_at	At3g27770	-0.58981	0.0244807	unknown protein; FUNCTIONS IN: molecular_function unknown; INVOLVED IN: biological_process unknown; LOCATED IN: endomembrane system; EXPRESSED IN: 22 plant structures; EXPRESSED DURING: 13 growth stages; BEST Arabidopsis thaliana protein match is: unknown protein (TAIR:AT5G62960.1); Has 158 Blast hits to 157 proteins in 21 species: Archae - 0; Bacteria - 0; Metazoa - 13; Fungi - 0; Plants - 141; …
264537_at	At1g55610	-0.75525	0.0241515	BRI1 like
264422_at	At1g43130	-0.618903	0.0241515	like COV 2
245913_at	At5g19860	-0.815043	0.0241071	Protein of unknown function, DUF538
249518_at	At5g38610	-0.69058	0.0240956	Plant invertase/pectin methylesterase inhibitor superfamily protein
258050_at	At3g16200	-0.688354	0.0240684	unknown protein; Has 97 Blast hits to 97 proteins in 15 species: Archae - 0; Bacteria - 8; Metazoa - 0; Fungi - 0; Plants - 36; Viruses - 0; Other Eukaryotes - 53 (source: NCBI BLink).
258198_at	At3g14020	-0.674905	0.0239783	nuclear factor Y, subunit A6
257938_at	At3g19820	-0.733373	0.0236558	cell elongation protein / DWARF1 / DIMINUTO (DIM)
263710_at	At1g09330	-0.506422	0.0235603	unknown protein; FUNCTIONS IN: molecular_function unknown; INVOLVED IN: biological_process unknown; LOCATED IN: integral to membrane; EXPRESSED IN: 24 plant structures; EXPRESSED DURING: 15 growth stages; CONTAINS InterPro DOMAIN/s: Protein of unknown function DUF846, eukaryotic (InterPro:IPR008564); Has 518 Blast hits to 518 proteins in 206 species: Archae - 0; Bacteria - 0; Metazoa - 193; Fungi…
245427_at	At4g17550	-0.615184	0.0235227	Major facilitator superfamily protein
250428_at	At5g10480	-0.690277	0.023511	Protein-tyrosine phosphatase-like, PTPLA
259588_at	At1g27930	-1.1363	0.0233655	Protein of unknown function (DUF579)
263774_at	At2g40280	-0.830689	0.0232439	S-adenosyl-L-methionine-dependent methyltransferases superfamily protein
267636_at	At2g42110	-0.574329	0.0231913	unknown protein; Has 27 Blast hits to 27 proteins in 11 species: Archae - 0; Bacteria - 0; Metazoa - 0; Fungi - 0; Plants - 25; Viruses - 0; Other Eukaryotes - 2 (source: NCBI BLink).
252271_s_at	At5g01430;At3g49420	-0.642897	0.0231698	[AT5G01430, Got1/Sft2-like vescicle transport protein family];[AT3G49420, Got1/Sft2-like vescicle transport protein family]
248121_at	At5g54690	-0.613179	0.0224504	galacturonosyltransferase 12
251351_s_at	At3g61030;At3g60950;At3g61050	-0.854927	0.0222545	[AT3G61030, Calcium-dependent lipid-binding (CaLB domain) family protein];[AT3G60950, C2 calcium/lipid-binding endonuclease/exonuclease/phosphatase];[AT3G61050, Calcium-dependent lipid-binding (CaLB domain) family protein]
255135_at	At4g08340	-0.621635	0.0222501	transposable element gene
261253_at	At1g05840	-0.754903	0.0222501	Eukaryotic aspartyl protease family protein
261049_at	At1g01430	-0.604636	0.022138	TRICHOME BIREFRINGENCE-LIKE 25
250053_at	At5g17850	-0.775107	0.022138	Sodium/calcium exchanger family protein
256250_at	At3g11320	-0.525228	0.0220075	Nucleotide-sugar transporter family protein
254146_at	At4g24260	-0.572357	0.0219709	glycosyl hydrolase 9A3
252980_at	At4g38040	-0.498285	0.0219123	Exostosin family protein
252622_at	At3g45310	-0.578962	0.0218765	Cysteine proteinases superfamily protein
264080_at	At2g28520	-0.571616	0.0218667	vacuolar proton ATPase A1
253237_at	At4g34240	-0.684603	0.0214779	aldehyde dehydrogenase 3I1
251645_at	At3g57790	-0.639017	0.0214266	Pectin lyase-like superfamily protein
258392_at	At3g15400	-0.724718	0.0213818	anther 20
246550_at	At5g14920	-0.781978	0.0213818	Gibberellin-regulated family protein
259598_at	At1g27980	-0.514384	0.0212644	dihydrosphingosine phosphate lyase
252890_at	At4g39400	-0.625547	0.0211622	Leucine-rich receptor-like protein kinase family protein
247817_at	At5g58375	-0.620971	0.021153	Methyltransferase-related protein
250687_at	At5g06660	-0.566849	0.0208843	Protein of unknown function DUF106, transmembrane
251890_at	At3g54220	-0.668928	0.0208843	GRAS family transcription factor
248562_at	At5g49680	-0.860147	0.020871	Golgi-body localisation protein domain ;RNA pol II promoter Fmp27 protein domain
260414_at	At1g69850	-0.593107	0.0206823	nitrate transporter 1:2
258638_at	At3g07950	-0.665665	0.0206823	rhomboid protein-related
264852_at	At2g17480	-0.582901	0.0206112	Seven transmembrane MLO family protein
247569_at	At5g61240	-0.983852	0.0206059	Leucine-rich repeat (LRR) family protein
248406_at	At5g51490	-0.844965	0.0201398	Plant invertase/pectin methylesterase inhibitor superfamily
258393_at	At3g15480	-0.641636	0.0198847	Protein of unknown function (DUF1218)
250091_at	At5g17340	-0.732366	0.0198361	Putative membrane lipoprotein
246524_at	At5g15860	-0.646765	0.0197568	prenylcysteine methylesterase
263872_at	At2g21770	-0.520943	0.0197482	cellulose synthase A9
253188_at	At4g35300	-0.828476	0.0197256	tonoplast monosaccharide transporter2
264663_at	At1g09970	-0.658206	0.019703	Leucine-rich receptor-like protein kinase family protein
265471_at	At2g37130	-0.61454	0.0196941	Peroxidase superfamily protein
247450_at	At5g62350	-0.787084	0.0196909	Plant invertase/pectin methylesterase inhibitor superfamily protein
245688_at	At1g28290	-1.21734	0.0194794	arabinogalactan protein 31
258565_at	At3g04350	-0.61334	0.0194794	Plant protein of unknown function (DUF946)
247522_at	At5g61340	-0.853783	0.0192555	unknown protein; BEST Arabidopsis thaliana protein match is: unknown protein (TAIR:AT1G26650.1); Has 30201 Blast hits to 17322 proteins in 780 species: Archae - 12; Bacteria - 1396; Metazoa - 17338; Fungi - 3422; Plants - 5037; Viruses - 0; Other Eukaryotes - 2996 (source: NCBI BLink).
252927_at	At4g39090	-0.6786	0.0192338	Papain family cysteine protease
254034_at	At4g25960	-0.616254	0.0192028	P-glycoprotein 2
245991_at	At5g20660	-0.563956	0.0188922	Zn-dependent exopeptidases superfamily protein
259021_at	At3g07540	-0.748363	0.0186886	Actin-binding FH2 (formin homology 2) family protein
260209_at	At1g68552;At1g68550	-0.822007	0.0185512	[AT1G68552, conserved peptide upstream open reading frame 53];[AT1G68550, Integrase-type DNA-binding superfamily protein]
263496_at	At2g42570	-0.807851	0.0184727	TRICHOME BIREFRINGENCE-LIKE 39
254791_at	At4g12910	-0.919349	0.0184354	serine carboxypeptidase-like 20
263764_at	At2g21410	-0.827542	0.0184065	vacuolar proton ATPase A2
254326_at	At4g22610	-1.08202	0.0184065	Bifunctional inhibitor/lipid-transfer protein/seed storage 2S albumin superfamily protein
256041_at	At1g07230	-0.953131	0.0183451	non-specific phospholipase C1
249635_at	At5g36870	-0.765433	0.0182614	glucan synthase-like 9
253047_at	At4g37295	-0.715328	0.0182062	unknown protein; FUNCTIONS IN: molecular_function unknown; INVOLVED IN: biological_process unknown; LOCATED IN: endomembrane system; EXPRESSED IN: stem, root, leaf; EXPRESSED DURING: LP.06 six leaves visible, LP.04 four leaves visible; Has 30201 Blast hits to 17322 proteins in 780 species: Archae - 12; Bacteria - 1396; Metazoa - 17338; Fungi - 3422; Plants - 5037; Viruses - 0; Other Eukaryotes - …
246619_at	At5g36290	-0.5224	0.0181299	Uncharacterized protein family (UPF0016)
261946_at	At1g64560	-1.5297	0.0180852	pseudogene of S-adenosylmethionine-dependent methyltransferase/rRNA (adenine-N6,N6-)-dimethyltransferase/rRNA methyltransferase
262700_at	At1g76020	-0.812689	0.0179596	Thioredoxin superfamily protein
259420_at	At1g13900	-0.636212	0.0179238	Purple acid phosphatases superfamily protein
261598_at	At1g49750	-0.76764	0.0178953	Leucine-rich repeat (LRR) family protein
250540_at	At5g08580	-0.59794	0.0175589	Calcium-binding EF hand family protein
266611_at	At2g14960	-0.647731	0.017174	Auxin-responsive GH3 family protein
245600_at	At4g14230	-0.637709	0.0170899	CBS domain-containing protein with a domain of unknown function (DUF21)
257590_s_at	At3g24880;At3g24870	-0.583482	0.0170899	[AT3G24880, Helicase/SANT-associated, DNA binding protein];[AT3G24870, Helicase/SANT-associated, DNA binding protein]
258722_at	At3g09590	-0.667151	0.0170899	CAP (Cysteine-rich secretory proteins, Antigen 5, and Pathogenesis-related 1 protein) superfamily protein
252065_at	At3g51610	-0.627505	0.0170899	unknown protein; FUNCTIONS IN: molecular_function unknown; INVOLVED IN: response to oxidative stress; LOCATED IN: endomembrane system; EXPRESSED IN: 25 plant structures; EXPRESSED DURING: 15 growth stages; Has 53 Blast hits to 53 proteins in 21 species: Archae - 0; Bacteria - 0; Metazoa - 0; Fungi - 0; Plants - 48; Viruses - 0; Other Eukaryotes - 5 (source: NCBI BLink).
263692_at	At1g26850	-0.673616	0.0168623	S-adenosyl-L-methionine-dependent methyltransferases superfamily protein
262842_at	At1g14720	-0.722141	0.0168579	xyloglucan endotransglucosylase/hydrolase 28
245115_at	At2g41530	-0.542354	0.0168398	S-formylglutathione hydrolase
247268_at	At5g64080	-0.786625	0.0168129	Bifunctional inhibitor/lipid-transfer protein/seed storage 2S albumin superfamily protein
260852_at	At1g21900	-0.827365	0.0167638	emp24/gp25L/p24 family/GOLD family protein
248942_at	At5g45480	-0.827342	0.0167145	Protein of unknown function (DUF594)
248405_at	At5g51480	-0.827115	0.0166989	SKU5 similar 2
252591_at	At3g45600	-0.574744	0.0166989	tetraspanin3
251427_at	At3g60130	-0.787382	0.0166989	beta glucosidase 16
254165_at	At4g24330	-0.732668	0.0166456	Protein of unknown function (DUF1682)
259380_at	At3g16340	-0.755764	0.0165563	pleiotropic drug resistance 1
249227_at	At5g42180	-0.721084	0.0164683	Peroxidase superfamily protein
245117_at	At2g41560	-0.843862	0.0163067	autoinhibited Ca(2+)-ATPase, isoform 4
251297_at	At3g62020	-0.744242	0.0163062	germin-like protein 10
267440_at	At2g19070	-0.57419	0.0162422	spermidine hydroxycinnamoyl transferase
247260_at	At5g64500	-0.551315	0.0162422	Major facilitator superfamily protein
247300_at	At5g63910	-0.630948	0.016073	farnesylcysteine lyase
254448_at	At4g20870	-0.460238	0.0159662	fatty acid hydroxylase 2
253967_at	At4g26550	-0.700988	0.0158385	Got1/Sft2-like vescicle transport protein family
246488_at	At5g16010	-0.722789	0.0158371	3-oxo-5-alpha-steroid 4-dehydrogenase family protein
247404_at	At5g62890	-0.864015	0.0157873	Xanthine/uracil permease family protein
265456_at	At2g46505	-0.725269	0.0156613	succinate dehydrogenase subunit 4
266575_at	At2g24060	-0.937105	0.0156008	Translation initiation factor 3 protein
255524_at	At4g02330	-0.946138	0.0155951	Plant invertase/pectin methylesterase inhibitor superfamily
255280_at	At4g04960	-0.619175	0.0155951	Concanavalin A-like lectin protein kinase family protein
256776_at	At3g13772	-0.611998	0.0155951	transmembrane nine 7
249523_at	At5g38630	-0.517756	0.0155383	cytochrome B561-1
261859_at	At1g50490	-0.63569	0.0155383	ubiquitin-conjugating enzyme 20
256034_at	At1g07080	-0.70801	0.0155383	Thioredoxin superfamily protein
248118_at	At5g55050	-0.735284	0.0154512	GDSL-like Lipase/Acylhydrolase superfamily protein
265178_at	At1g23540	-0.607418	0.015363	Protein kinase superfamily protein
246320_at	At1g16560	-0.757945	0.0152417	Per1-like family protein
266289_at	At2g29390	-0.69966	0.0152209	sterol 4-alpha-methyl-oxidase 2-2
258970_at	At3g10410	-0.606141	0.0152209	SERINE CARBOXYPEPTIDASE-LIKE 49
251287_at	At3g61820	-0.821365	0.0151634	Eukaryotic aspartyl protease family protein
256787_at	At3g13790	-0.909748	0.0150754	Glycosyl hydrolases family 32 protein
258911_at	At3g06470	-0.793091	0.0150635	GNS1/SUR4 membrane protein family
248580_at	At5g49890	-0.676183	0.0149564	chloride channel C
252128_at	At3g50870	-0.683422	0.0149006	GATA type zinc finger transcription factor family protein
259800_at	At1g72175	-0.582767	0.0146175	RING/U-box protein with domain of unknown function (DUF 1232)
253078_at	At4g36180	-0.954177	0.0146175	Leucine-rich receptor-like protein kinase family protein
258040_at	At3g21190	-0.943185	0.0142318	O-fucosyltransferase family protein
245101_at	At2g40890	-0.912132	0.0142318	cytochrome P450, family 98, subfamily A, polypeptide 3
253600_at	At4g30810	-0.616117	0.0141881	serine carboxypeptidase-like 29
256772_at	At3g13750	-0.995117	0.0141813	beta galactosidase 1
260033_at	At1g68760	-0.693209	0.0141807	nudix hydrolase 1
246454_at	At5g16710	-0.524119	0.0141662	dehydroascorbate reductase 1
266738_at	At2g47010	-0.697139	0.01415	unknown protein; FUNCTIONS IN: molecular_function unknown; INVOLVED IN: biological_process unknown; LOCATED IN: endomembrane system; EXPRESSED IN: 17 plant structures; EXPRESSED DURING: 10 growth stages; BEST Arabidopsis thaliana protein match is: unknown protein (TAIR:AT1G17030.1); Has 72 Blast hits to 72 proteins in 13 species: Archae - 0; Bacteria - 0; Metazoa - 0; Fungi - 0; Plants - 71; Viru…
264445_at	At1g27290	-0.553379	0.0140176	unknown protein; Has 44 Blast hits to 44 proteins in 12 species: Archae - 0; Bacteria - 0; Metazoa - 0; Fungi - 0; Plants - 44; Viruses - 0; Other Eukaryotes - 0 (source: NCBI BLink).
258616_at	At3g02880	-0.821273	0.0139594	Leucine-rich repeat protein kinase family protein
264315_at	At1g70370	-0.646469	0.0137077	polygalacturonase 2
253099_s_at	At4g37530;At4g37520	-0.761363	0.0136799	[AT4G37530, Peroxidase superfamily protein];[AT4G37520, Peroxidase superfamily protein]
255627_at	At4g00955	-0.525104	0.0136498	FUNCTIONS IN: molecular_function unknown; INVOLVED IN: biological_process unknown; LOCATED IN: endomembrane system; EXPRESSED IN: 14 plant structures; EXPRESSED DURING: 9 growth stages; CONTAINS InterPro DOMAIN/s: EGF-like (InterPro:IPR006210); BEST Arabidopsis thaliana protein match is: Protein kinase superfamily protein (TAIR:AT2G23450.1); Has 94 Blast hits to 88 proteins in 13 species: Archae …
256178_s_at	At1g51760;At1g51780	-0.716773	0.0135541	[AT1G51760, peptidase M20/M25/M40 family protein];[AT1G51780, IAA-leucine resistant (ILR)-like gene 5]
263005_at	At1g54540	-0.604616	0.0135541	Late embryogenesis abundant (LEA) hydroxyproline-rich glycoprotein family
264767_at	At1g61380	-0.584481	0.0134728	S-domain-1 29
253562_at	At4g31130	-0.645748	0.0134728	Protein of unknown function (DUF1218)
254563_at	At4g19120	-0.98213	0.0134728	S-adenosyl-L-methionine-dependent methyltransferases superfamily protein
245228_at	At3g29810	-0.790709	0.0134728	COBRA-like protein 2 precursor
252058_at	At3g52470	-0.641934	0.0134448	Late embryogenesis abundant (LEA) hydroxyproline-rich glycoprotein family
254608_at	At4g18910	-0.609302	0.0134448	NOD26-like intrinsic protein 1;2
253899_at	At4g27080	-0.703848	0.0133663	PDI-like 5-4
248336_at	At5g52420	-0.612786	0.0133663	unknown protein; FUNCTIONS IN: molecular_function unknown; INVOLVED IN: biological_process unknown; LOCATED IN: endoplasmic reticulum; EXPRESSED IN: 24 plant structures; EXPRESSED DURING: 13 growth stages; BEST Arabidopsis thaliana protein match is: unknown protein (TAIR:AT5G23920.1); Has 30201 Blast hits to 17322 proteins in 780 species: Archae - 12; Bacteria - 1396; Metazoa - 17338; Fungi - 342…
252075_at	At3g51730	-0.616322	0.0133482	saposin B domain-containing protein
266137_at	At2g45010	-0.563046	0.0133081	PLAC8 family protein
267055_at	At2g38360	-0.968596	0.0132813	prenylated RAB acceptor 1.B4
260666_at	At1g19300	-1.16988	0.0131428	Nucleotide-diphospho-sugar transferases superfamily protein
259072_at	At3g11700	-0.835993	0.0130877	FASCICLIN-like arabinogalactan protein 18 precursor
249235_at	At5g42100	-1.10475	0.0130687	beta-1,3-glucanase_putative
258054_at	At3g16240	-0.516042	0.0130336	delta tonoplast integral protein
255199_at	At4g07390	-0.605661	0.0130336	Mannose-P-dolichol utilization defect 1 protein
266352_at	At2g01610	-0.767695	0.0130336	Plant invertase/pectin methylesterase inhibitor superfamily protein
265419_at	At2g20840	-0.682625	0.0130336	Secretory carrier membrane protein (SCAMP) family protein
261098_at	At1g62970	-0.56026	0.0130336	Chaperone DnaJ-domain superfamily protein
254239_at	At4g23400	-0.648586	0.0130276	plasma membrane intrinsic protein 1;5
261433_s_at	At1g07670;At1g07810	-0.583201	0.013014	[AT1G07670, endomembrane-type CA-ATPase 4];[AT1G07810, ER-type Ca2+-ATPase 1]
267260_at	At2g23130	-0.994399	0.0129509	arabinogalactan protein 17
267544_at	At2g32720	-0.754931	0.0128662	cytochrome B5 isoform B
256134_at	At1g13560	-0.729767	0.0128633	aminoalcoholphosphotransferase 1
260867_at	At1g43790	-0.844527	0.0128572	tracheary element differentiation-related 6
258512_at	At3g06510	-0.792333	0.0126808	Glycosyl hydrolase superfamily protein
261223_at	At1g19950	-0.640566	0.0126722	HVA22-like protein H (ATHVA22H)
257743_at	At3g27390	-0.718791	0.0126257	unknown protein; FUNCTIONS IN: molecular_function unknown; INVOLVED IN: biological_process unknown; LOCATED IN: plasma membrane; EXPRESSED IN: 23 plant structures; EXPRESSED DURING: 13 growth stages; BEST Arabidopsis thaliana protein match is: unknown protein (TAIR:AT5G40640.1); Has 101 Blast hits to 99 proteins in 12 species: Archae - 0; Bacteria - 0; Metazoa - 0; Fungi - 0; Plants - 101; Viruse…
256950_at	At3g19080	-0.539161	0.0125428	SWIB complex BAF60b domain-containing protein
261696_at	At1g08470	-0.64428	0.0125288	strictosidine synthase-like 3
264980_at	At1g27190	-0.677226	0.0125124	Leucine-rich repeat protein kinase family protein
246223_at	At4g36890	-0.739029	0.0124773	Nucleotide-diphospho-sugar transferases superfamily protein
253267_at	At4g34100	-1.00306	0.0124466	RING/U-box superfamily protein
265870_at	At2g01660	-0.593411	0.0124466	plasmodesmata-located protein 6
248622_at	At5g49360	-0.813302	0.0124466	beta-xylosidase 1
254889_at	At4g11650	-0.744021	0.0124465	osmotin 34
251900_at	At3g54430	-0.589209	0.012407	SHI-related sequence 6
244990_s_at	Atcg00870;Atcg01270	-0.867325	0.0123889	[ATCG00870, Protein precursor Ycf15, putative, chloroplast];[ATCG01270, Protein precursor Ycf15, putative, chloroplast]
250168_at	At5g15320	-1.21814	0.0123889	unknown protein; FUNCTIONS IN: molecular_function unknown; INVOLVED IN: biological_process unknown; LOCATED IN: endomembrane system; EXPRESSED IN: 23 plant structures; EXPRESSED DURING: 15 growth stages; BEST Arabidopsis thaliana protein match is: unknown protein (TAIR:AT3G01130.1); Has 64 Blast hits to 64 proteins in 11 species: Archae - 0; Bacteria - 0; Metazoa - 0; Fungi - 0; Plants - 64; Viru…
260391_at	At1g74020	-0.948467	0.0123106	strictosidine synthase 2
247787_at	At5g58640	-0.655385	0.0121371	Selenoprotein, Rdx type
252066_at	At3g51550	-0.750248	0.0117347	Malectin/receptor-like protein kinase family protein
262797_at	At1g20840	-1.24071	0.0116763	tonoplast monosaccharide transporter1
249267_at	At5g41600	-0.613447	0.0115942	VIRB2-interacting protein 3
245791_at	At1g32210	-0.684145	0.0115239	Defender against death (DAD family) protein
258860_at	At3g02050	-0.676752	0.0114928	K+ uptake transporter 3
263420_at	At2g17240	-0.931737	0.011384	unknown protein; FUNCTIONS IN: molecular_function unknown; INVOLVED IN: biological_process unknown; LOCATED IN: chloroplast; EXPRESSED IN: 23 plant structures; EXPRESSED DURING: 14 growth stages; BEST Arabidopsis thaliana protein match is: unknown protein (TAIR:AT3G24506.1); Has 2795 Blast hits to 943 proteins in 155 species: Archae - 0; Bacteria - 388; Metazoa - 809; Fungi - 72; Plants - 153; Vi…
251596_at	At3g57650	-0.781636	0.0113775	lysophosphatidyl acyltransferase 2
251222_at	At3g62580	-0.76908	0.0112662	Late embryogenesis abundant protein (LEA) family protein
252062_at	At3g52640	-0.807486	0.0111946	Zn-dependent exopeptidases superfamily protein
253590_at	NA	-0.748452	0.0111706	no_match
262522_at	At1g17120	-0.686466	0.0111584	cationic amino acid transporter 8
259655_at	At1g55210	-0.752158	0.0110978	Disease resistance-responsive (dirigent-like protein) family protein
255005_at	At4g09990	-0.911695	0.0108814	Protein of unknown function (DUF579)
263120_at	At1g78490	-0.606718	0.0108559	cytochrome P450, family 708, subfamily A, polypeptide 3
259256_at	At3g07680	-0.551607	0.0106833	emp24/gp25L/p24 family/GOLD family protein
254085_at	At4g24960	-0.681334	0.0105674	HVA22 homologue D
266635_at	At2g35470	-0.611789	0.0104823	unknown protein; Has 25 Blast hits to 25 proteins in 8 species: Archae - 0; Bacteria - 0; Metazoa - 0; Fungi - 0; Plants - 25; Viruses - 0; Other Eukaryotes - 0 (source: NCBI BLink).
250417_at	At5g11230	-0.719007	0.0103705	Nucleotide-sugar transporter family protein
245176_at	At2g47440	-0.787393	0.0103691	Tetratricopeptide repeat (TPR)-like superfamily protein
248895_at	At5g46330	-1.01965	0.0103624	Leucine-rich receptor-like protein kinase family protein
251205_at	At3g63080	-0.616635	0.0103432	glutathione peroxidase 5
265027_at	At1g24450	-0.732796	0.0103292	Ribonuclease III family protein
246888_at	At5g26270	-0.646989	0.0102276	unknown protein; Has 1807 Blast hits to 1807 proteins in 277 species: Archae - 0; Bacteria - 0; Metazoa - 736; Fungi - 347; Plants - 385; Viruses - 0; Other Eukaryotes - 339 (source: NCBI BLink).
251163_at	At3g63310	-0.53184	0.010148	Bax inhibitor-1 family protein
247189_at	At5g65390	-0.95351	0.0101037	arabinogalactan protein 7
265391_at	At2g20810	-0.656037	0.0100852	galacturonosyltransferase 10
250477_at	At5g10190	-0.664258	0.0100852	Major facilitator superfamily protein
261055_at	At1g01300	-1.00258	0.0100718	Eukaryotic aspartyl protease family protein
266721_at	At2g03220	-0.585157	0.0099541	fucosyltransferase 1
246366_at	At1g51850	-0.939437	0.00984729	Leucine-rich repeat protein kinase family protein
249229_at	At5g42090	-0.836759	0.00984729	Lung seven transmembrane receptor family protein
265480_at	At2g15970	-0.861445	0.00980458	cold regulated 413 plasma membrane 1
251227_at	At3g62700	-0.728405	0.00980161	multidrug resistance-associated protein 10
251074_at	At5g01800	-0.641667	0.00972982	saposin B domain-containing protein
262951_at	At1g75500	-0.823667	0.00967417	Walls Are Thin 1
259688_at	At1g63120	-0.927937	0.00962459	RHOMBOID-like 2
261076_at	At1g07420	-0.963828	0.00962459	sterol 4-alpha-methyl-oxidase 2-1
247097_at	At5g66460	-1.03157	0.00953211	Glycosyl hydrolase superfamily protein
256243_at	At3g12500	-0.730438	0.00932853	basic chitinase
262980_at	At1g75680	-0.831544	0.00921896	glycosyl hydrolase 9B7
254466_at	At4g20430	-1.03983	0.00907396	Subtilase family protein
248419_at	At5g51550	-0.842944	0.00903644	EXORDIUM like 3
261228_at	At1g20050	-0.640642	0.00903644	C-8,7 sterol isomerase
252985_at	At4g38350	-1.00286	0.00903644	Patched family protein
258684_at	At3g08680	-0.944987	0.00899127	Leucine-rich repeat protein kinase family protein
266095_at	At2g38050	-1.05089	0.00899127	3-oxo-5-alpha-steroid 4-dehydrogenase family protein
262131_at	At1g02900	-0.810589	0.00899127	rapid alkalinization factor 1
261902_at	At1g80860	-0.722096	0.00893886	phospholipid N-methyltransferase
250354_at	At5g11640	-0.899186	0.00893886	Thioredoxin superfamily protein
249911_at	At5g22740	-0.799387	0.00884145	cellulose synthase-like A02
262230_at	At1g68560	-0.799609	0.00881104	alpha-xylosidase 1
265846_at	At2g35770	-0.730636	0.00876259	serine carboxypeptidase-like 28
245083_at	At2g23310	-1.03967	0.0086898	Rer1 family protein
249982_at	At5g18520	-1.18393	0.00866912	Lung seven transmembrane receptor family protein
264527_at	At1g30760	-0.985312	0.00842389	FAD-binding Berberine family protein
265715_s_at	At2g03480;At1g13860	-0.712259	0.00837945	[AT2G03480, QUASIMODO2 LIKE 2];[AT1G13860, QUASIMODO2 LIKE 1]
262455_at	At1g11310	-0.716994	0.00837945	Seven transmembrane MLO family protein
253877_at	At4g27435	-0.807585	0.00836765	Protein of unknown function (DUF1218)
248551_at	At5g50200	-0.77621	0.00827426	nitrate transmembrane transporters
260472_at	At1g10990	-0.634463	0.00827426	unknown protein; Has 4 Blast hits to 4 proteins in 1 species: Archae - 0; Bacteria - 0; Metazoa - 0; Fungi - 0; Plants - 4; Viruses - 0; Other Eukaryotes - 0 (source: NCBI BLink).
252068_at	At3g51440	-0.983445	0.00827426	Calcium-dependent phosphotriesterase superfamily protein
260857_at	At1g21880	-0.961422	0.00825918	lysm domain GPI-anchored protein 1 precursor
244925_at	Atmg00510	-0.636256	0.00819273	NADH dehydrogenase subunit 7
245327_at	At4g16850	-0.720179	0.00814971	unknown protein; BEST Arabidopsis thaliana protein match is: unknown protein (TAIR:AT1G31130.1); Has 30201 Blast hits to 17322 proteins in 780 species: Archae - 12; Bacteria - 1396; Metazoa - 17338; Fungi - 3422; Plants - 5037; Viruses - 0; Other Eukaryotes - 2996 (source: NCBI BLink).
260168_at	At1g71980	-0.889232	0.00814971	Protease-associated (PA) RING/U-box zinc finger family protein
264382_at	At2g25110	-0.704079	0.00805572	stromal cell-derived factor 2-like protein precursor
259268_at	At3g01070	-0.719643	0.0080518	early nodulin-like protein 16
262053_at	At1g79940	-0.909993	0.0080518	DnaJ / Sec63 Brl domains-containing protein
247153_at	At5g65700	-0.881546	0.00800044	Leucine-rich receptor-like protein kinase family protein
266744_at	At2g02970	-0.887033	0.00795929	GDA1/CD39 nucleoside phosphatase family protein
262896_at	At1g59820	-0.743312	0.0078559	aminophospholipid ATPase 3
255486_at	At4g02600	-0.685593	0.00781756	Seven transmembrane MLO family protein
267103_at	At2g41490	-0.616515	0.00775056	UDP-glcnac-adolichol phosphate glcnac-1-p-transferase
247297_at	At5g64100	-1.17478	0.00775056	Peroxidase superfamily protein
248968_at	At5g45280	-0.773516	0.00773277	Pectinacetylesterase family protein
253286_at	At4g34260	-0.778661	0.00773148	1,2-alpha-L-fucosidases
257209_at	At3g14920	-0.910991	0.00765199	Peptide-N4-(N-acetyl-beta-glucosaminyl)asparagine amidase A protein
264159_at	At1g65270	-0.736748	0.00757895	unknown protein; FUNCTIONS IN: molecular_function unknown; INVOLVED IN: biological_process unknown; LOCATED IN: endoplasmic reticulum, plasma membrane; EXPRESSED IN: 24 plant structures; EXPRESSED DURING: 13 growth stages; Has 149 Blast hits to 149 proteins in 49 species: Archae - 0; Bacteria - 0; Metazoa - 98; Fungi - 0; Plants - 47; Viruses - 0; Other Eukaryotes - 4 (source: NCBI BLink).
264526_at	At1g10130	-1.05602	0.00752932	endoplasmic reticulum-type calcium-transporting ATPase 3
253631_at	At4g30440	-0.696135	0.00742481	UDP-D-glucuronate 4-epimerase 1
264619_at	At2g17760	-0.905822	0.00735646	Eukaryotic aspartyl protease family protein
256273_at	At3g12090	-0.695079	0.00734025	tetraspanin6
253644_at	At4g29870	-0.828127	0.00727811	Oligosaccharyltransferase complex/magnesium transporter family protein
258467_at	At3g06060	-0.785787	0.00710364	NAD(P)-binding Rossmann-fold superfamily protein
247266_at	At5g64570	-0.967611	0.0070971	beta-D-xylosidase 4
252135_at	At3g50830	-0.773891	0.00709116	cold-regulated 413-plasma membrane 2
252669_at	At3g44100	-0.635854	0.00707441	MD-2-related lipid recognition domain-containing protein
251308_at	At3g61130	-0.691557	0.00706917	galacturonosyltransferase 1
256960_at	At3g13510	-0.827953	0.00704236	Protein of Unknown Function (DUF239)
260610_at	At2g43680	-0.711269	0.00701003	IQ-domain 14
263063_s_at	At2g18150;At2g18140	-0.692683	0.00700152	[AT2G18150, Peroxidase superfamily protein];[AT2G18140, Peroxidase superfamily protein]
265994_at	At2g24170	-1.32291	0.00696943	Endomembrane protein 70 protein family
258357_at	At3g14350	-1.06955	0.00696846	STRUBBELIG-receptor family 7
263516_at	At2g21600	-0.923095	0.00691276	endoplasmatic reticulum retrieval protein 1B
255433_at	At4g03210	-0.712091	0.00687306	xyloglucan endotransglucosylase/hydrolase 9
260686_at	At1g17620	-0.938189	0.00686339	Late embryogenesis abundant (LEA) hydroxyproline-rich glycoprotein family
263638_at	At2g25310	-0.809818	0.00664305	Protein of unknown function (DUF2012)
262536_at	At1g17100	-0.922653	0.00664016	SOUL heme-binding family protein
246184_at	At5g20950	-0.685773	0.00659167	Glycosyl hydrolase family protein
256286_at	At3g12180	-0.865268	0.00642564	Cornichon family protein
267335_s_at	At2g19440;At1g64760	-0.95842	0.00640542	[AT2G19440, O-Glycosyl hydrolases family 17 protein];[AT1G64760, O-Glycosyl hydrolases family 17 protein]
245794_at	At1g32170	-0.682189	0.00635777	xyloglucan endotransglucosylase/hydrolase 30
261187_at	At1g32860	-0.735729	0.00633341	Glycosyl hydrolase superfamily protein
250879_at	At5g04060	-1.20274	0.00628615	S-adenosyl-L-methionine-dependent methyltransferases superfamily protein
252092_at	At3g51420	-1.07097	0.00614542	strictosidine synthase-like 4
247444_at	At5g62630	-1.43922	0.00604928	hipl2 protein precursor
248281_at	At5g52980	-0.778945	0.00604928	CONTAINS InterPro DOMAIN/s: ATPase, vacuolar ER assembly factor, Vma12 (InterPro:IPR021013); Has 1807 Blast hits to 1807 proteins in 277 species: Archae - 0; Bacteria - 0; Metazoa - 736; Fungi - 347; Plants - 385; Viruses - 0; Other Eukaryotes - 339 (source: NCBI BLink).
249103_at	At5g43600	-0.866528	0.00604928	ureidoglycolate amidohydrolase
265858_at	At2g01720	-0.616916	0.00604928	Ribophorin I
247648_at	At5g60020	-1.22509	0.00597367	laccase 17
259897_at	At1g71380	-0.930194	0.00596348	cellulase 3
245567_at	At4g14630	-1.09653	0.00595265	germin-like protein 9
259763_at	At1g77630	-0.982981	0.00593412	Peptidoglycan-binding LysM domain-containing protein
252377_at	At3g47960	-0.79973	0.00577699	Major facilitator superfamily protein
250203_at	At5g13980	-0.803292	0.00570075	Glycosyl hydrolase family 38 protein
249346_at	At5g40780	-0.768788	0.00562486	lysine histidine transporter 1
262181_at	At1g78060	-0.908558	0.00562486	Glycosyl hydrolase family protein
245266_at	At4g17070	-0.627141	0.00553098	peptidyl-prolyl cis-trans isomerases
256488_at	At1g31470	-0.74116	0.00551537	Major facilitator superfamily protein
257251_at	At3g24160	-0.745807	0.00545329	putative type 1 membrane protein
247585_at	At5g60680	-1.50917	0.00545259	Protein of unknown function, DUF584
253427_at	At4g32390	-0.898539	0.00522041	Nucleotide-sugar transporter family protein
264574_at	At1g05300	-0.735584	0.0051689	zinc transporter 5 precursor
258484_at	At3g02580	-0.740256	0.0051293	sterol 1
250798_at	At5g05340	-1.02372	0.0051293	Peroxidase superfamily protein
251945_at	At3g53520	-0.868144	0.00512193	UDP-glucuronic acid decarboxylase 1
257510_at	At1g55360	-0.808384	0.00509827	Protein of Unknown Function (DUF239)
253891_at	At4g27720	-1.03886	0.0050926	Major facilitator superfamily protein
249741_at	At5g24470	-0.778983	0.00498691	pseudo-response regulator 5
256310_at	At1g30360	-0.874676	0.00486249	Early-responsive to dehydration stress protein (ERD4)
250127_at	At5g16380	-0.889286	0.00479905	Protein of unknown function, DUF538
261944_at	At1g64650	-0.915178	0.00479905	Major facilitator superfamily protein
261379_at	At1g18720	-0.905827	0.00479905	Protein of unknown function (DUF962)
267367_at	At2g44210	-0.638382	0.00475734	Protein of Unknown Function (DUF239)
262899_at	At1g59870	-1.2186	0.00474956	ABC-2 and Plant PDR ABC-type transporter family protein
249608_at	At5g37310	-1.05796	0.00472519	Endomembrane protein 70 protein family
250110_at	At5g15350	-0.660634	0.00472132	early nodulin-like protein 17
253087_at	At4g36350	-0.738582	0.00466633	purple acid phosphatase 25
263421_at	At2g17230	-0.966538	0.00466475	EXORDIUM like 5
245289_at	At4g15470	-0.693897	0.00462087	Bax inhibitor-1 family protein
245853_at	At5g13500	-0.741419	0.00462087	unknown protein; FUNCTIONS IN: molecular_function unknown; INVOLVED IN: biological_process unknown; LOCATED IN: endomembrane system; EXPRESSED IN: 22 plant structures; EXPRESSED DURING: 13 growth stages; BEST Arabidopsis thaliana protein match is: unknown protein (TAIR:AT5G25265.1); Has 1807 Blast hits to 1807 proteins in 277 species: Archae - 0; Bacteria - 0; Metazoa - 736; Fungi - 347; Plants -…
264685_at	At1g65610	-1.12777	0.00461893	Six-hairpin glycosidases superfamily protein
267101_at	At2g41480	-0.775707	0.00461893	Peroxidase superfamily protein
250827_at	At5g05170	-0.674365	0.00461611	Cellulose synthase family protein
251899_at	At3g54400	-1.19269	0.00459006	Eukaryotic aspartyl protease family protein
258158_at	At3g17790	-0.591776	0.00459006	purple acid phosphatase 17
262388_at	At1g49320	-0.900954	0.00442952	unknown seed protein like 1
260335_at	At1g74000	-0.853345	0.00442952	strictosidine synthase 3
253712_at	At4g29330	-0.709106	0.00442952	DERLIN-1
252078_at	At3g51740	-1.49036	0.00442952	inflorescence meristem receptor-like kinase 2
251307_at	At3g61200	-0.7908	0.00442817	Thioesterase superfamily protein
256673_at	At3g52370	-0.89718	0.00442395	FASCICLIN-like arabinogalactan protein 15 precursor
265284_at	At2g20230	-0.791628	0.00442395	Tetraspanin family protein
258353_s_at	At3g17650;At5g45450	-0.629544	0.00441455	[AT3G17650, YELLOW STRIPE like 5];[AT5G45450, Oligopeptide transporter OPT superfamily protein]
253855_at	At4g28050	-0.826301	0.00439939	tetraspanin7
263798_at	At2g24640	-0.649586	0.00436514	ubiquitin-specific protease 19
251630_at	At3g57420	-0.839297	0.00435881	Protein of unknown function (DUF288)
253702_at	At4g29900	-0.966547	0.00423952	autoinhibited Ca(2+)-ATPase 10
253887_at	At4g27730	-0.977623	0.00421262	oligopeptide transporter 1
249794_at	At5g23530	-0.793767	0.00404351	carboxyesterase 18
260482_at	At1g10950	-1.00742	0.00403631	transmembrane nine 1
259478_at	At1g18980	-0.781254	0.00403008	RmlC-like cupins superfamily protein
266089_at	At2g38010	-0.877954	0.00397746	Neutral/alkaline non-lysosomal ceramidase
261518_at	At1g71695	-0.911696	0.00397033	Peroxidase superfamily protein
249123_at	At5g43760	-1.18587	0.00392877	3-ketoacyl-CoA synthase 20
258403_at	At3g15380	-0.765782	0.00392877	Plasma-membrane choline transporter family protein
261826_at	At1g11580	-0.767003	0.00387978	methylesterase PCR A
255638_at	At4g00740	-0.965627	0.00385759	S-adenosyl-L-methionine-dependent methyltransferases superfamily protein
253523_at	At4g31340	-0.767306	0.00385105	myosin heavy chain-related
252763_at	At3g42725	-1.00855	0.00384927	Putative membrane lipoprotein
252004_at	At3g52780	-0.94668	0.00383896	Purple acid phosphatases superfamily protein
248573_at	At5g49720	-0.652653	0.00381403	glycosyl hydrolase 9A1
254042_at	At4g25810	-0.825311	0.00381403	xyloglucan endotransglycosylase 6
265702_at	At2g03450	-0.751564	0.00381403	purple acid phosphatase 9
245911_at	At5g19690	-0.878668	0.00381403	staurosporin and temperature sensitive 3-like A
260840_at	At1g29050	-0.777135	0.00381403	TRICHOME BIREFRINGENCE-LIKE 38
260927_at	At1g05940	-0.766936	0.00381403	cationic amino acid transporter 9
249089_at	At5g44240	-0.731945	0.00381403	aminophospholipid ATPase 2
248861_at	At5g46700	-0.593468	0.00381403	Tetraspanin family protein
260268_at	At1g68490	-0.867416	0.00379094	unknown protein; FUNCTIONS IN: molecular_function unknown; INVOLVED IN: biological_process unknown; LOCATED IN: chloroplast; EXPRESSED IN: 22 plant structures; EXPRESSED DURING: 13 growth stages; BEST Arabidopsis thaliana protein match is: unknown protein (TAIR:AT1G13390.2); Has 125 Blast hits to 125 proteins in 18 species: Archae - 0; Bacteria - 0; Metazoa - 0; Fungi - 0; Plants - 125; Viruses -…
256151_at	At1g55130	-0.778972	0.00375573	Endomembrane protein 70 protein family
250930_at	At5g03160	-0.785278	0.00374803	homolog of mamallian P58IPK
262456_at	At1g11260	-0.982279	0.00372102	sugar transporter 1
258850_at	At3g03050	-1.04889	0.00371315	cellulose synthase-like D3
259801_at	At1g72230	-0.96733	0.00365527	Cupredoxin superfamily protein
263590_at	At2g01820	-0.704509	0.00365414	Leucine-rich repeat protein kinase family protein
249626_at	At5g37540	-0.826321	0.00361383	Eukaryotic aspartyl protease family protein
248263_at	At5g53370	-0.800036	0.00357384	pectin methylesterase PCR fragment F
249027_at	At5g44790	-0.650134	0.00355503	copper-exporting ATPase / responsive-to-antagonist 1 / copper-transporting ATPase (RAN1)
249275_at	At5g41870	-0.717253	0.00355503	Pectin lyase-like superfamily protein
259005_at	At3g01930	-1.11584	0.00355503	Major facilitator superfamily protein
258774_at	At3g10740	-0.919477	0.00355503	alpha-L-arabinofuranosidase 1
259757_at	At1g77510	-1.17927	0.00352132	PDI-like 1-2
246055_at	At5g08380	-0.686688	0.00350852	alpha-galactosidase 1
259051_at	At3g03330	-0.692938	0.00349238	NAD(P)-binding Rossmann-fold superfamily protein
266542_at	At2g35100	-0.775973	0.00338546	Exostosin family protein
246505_at	At5g16250	-0.761467	0.00338546	unknown protein; BEST Arabidopsis thaliana protein match is: unknown protein (TAIR:AT3G02640.1); Has 1807 Blast hits to 1807 proteins in 277 species: Archae - 0; Bacteria - 0; Metazoa - 736; Fungi - 347; Plants - 385; Viruses - 0; Other Eukaryotes - 339 (source: NCBI BLink).
256981_at	At3g13380	-0.766289	0.00338546	BRI1-like 3
262929_at	At1g65720	-0.686771	0.00331868	unknown protein; FUNCTIONS IN: molecular_function unknown; INVOLVED IN: biological_process unknown; LOCATED IN: endomembrane system; EXPRESSED IN: 24 plant structures; EXPRESSED DURING: 15 growth stages; Has 44 Blast hits to 44 proteins in 14 species: Archae - 0; Bacteria - 0; Metazoa - 0; Fungi - 0; Plants - 44; Viruses - 0; Other Eukaryotes - 0 (source: NCBI BLink).
245868_at	At1g58030	-0.70798	0.00328542	cationic amino acid transporter 2
264484_at	At1g77260	-0.815403	0.00328424	S-adenosyl-L-methionine-dependent methyltransferases superfamily protein
267470_at	At2g30490	-1.05609	0.00328374	cinnamate-4-hydroxylase
245757_at	At1g35140	-1.23044	0.00323711	Phosphate-responsive 1 family protein
249151_at	At5g43360	-1.24304	0.00320488	phosphate transporter 1;3
267556_at	At2g32810	-0.835286	0.00318575	beta galactosidase 9
262966_at	At1g75760	-0.769349	0.00314018	ER lumen protein retaining receptor family protein
248545_at	At5g50260	-2.01755	0.00314018	Cysteine proteinases superfamily protein
245803_at	At1g47128	-0.891745	0.00306788	Granulin repeat cysteine protease family protein
264493_at	At1g27440	-0.946048	0.00306727	Exostosin family protein
267119_at	At2g32610	-1.39721	0.00306197	cellulose synthase-like B1
249806_at	At5g23850	-0.84029	0.00305829	Arabidopsis thaliana protein of unknown function (DUF821)
245809_at	At1g58440	-0.995156	0.00304086	FAD/NAD(P)-binding oxidoreductase family protein
250401_at	At5g10780	-0.766616	0.0030232	CONTAINS InterPro DOMAIN/s: Uncharacterised conserved protein UCP017207, transmembrane protein 85 (InterPro:IPR016687), Protein of unknown function DUF1077 (InterPro:IPR009445); Has 30201 Blast hits to 17322 proteins in 780 species: Archae - 12; Bacteria - 1396; Metazoa - 17338; Fungi - 3422; Plants - 5037; Viruses - 0; Other Eukaryotes - 2996 (source: NCBI BLink).
252117_at	At3g51430	-0.79233	0.00302251	Calcium-dependent phosphotriesterase superfamily protein
246567_at	At5g14950	-1.02734	0.00300711	golgi alpha-mannosidase II
258728_at	At3g11800	-0.748919	0.00299624	unknown protein; FUNCTIONS IN: molecular_function unknown; INVOLVED IN: biological_process unknown; LOCATED IN: endomembrane system; EXPRESSED IN: 24 plant structures; EXPRESSED DURING: 15 growth stages; BEST Arabidopsis thaliana protein match is: unknown protein (TAIR:AT3G44150.1); Has 74 Blast hits to 73 proteins in 18 species: Archae - 0; Bacteria - 0; Metazoa - 0; Fungi - 0; Plants - 72; Viru…
247298_at	At5g63840	-1.02007	0.00299624	Glycosyl hydrolases family 31 protein
266183_at	NA	-0.660987	0.00299624	no_match
249767_at	At5g24090	-0.763792	0.00298345	chitinase A
266939_at	At2g18960	-1.07741	0.00295035	H(+)-ATPase 1
249152_s_at	At5g43350;At5g43370	-0.703769	0.00294378	[AT5G43350, phosphate transporter 1;1];[AT5G43370, phosphate transporter 2]
253650_at	At4g30020	-1.02432	0.00292299	PA-domain containing subtilase family protein
251269_at	At3g62360	-1.0607	0.00291293	Carbohydrate-binding-like fold
247592_at	At5g60780	-1.08719	0.00284558	nitrate transporter 2.3
263326_at	At2g04280	-0.856394	0.00281416	unknown protein; FUNCTIONS IN: molecular_function unknown; INVOLVED IN: biological_process unknown; EXPRESSED IN: 24 plant structures; EXPRESSED DURING: 13 growth stages; BEST Arabidopsis thaliana protein match is: unknown protein (TAIR:AT4G12700.1); Has 130 Blast hits to 130 proteins in 16 species: Archae - 0; Bacteria - 0; Metazoa - 0; Fungi - 0; Plants - 124; Viruses - 0; Other Eukaryotes - 6 …
251234_s_at	At3g62830;At2g47650	-0.966556	0.00281416	[AT3G62830, NAD(P)-binding Rossmann-fold superfamily protein];[AT2G47650, UDP-xylose synthase 4]
251661_at	At3g56950	-0.796346	0.00277962	small and basic intrinsic protein 2;1
262796_at	At1g20850	-1.68809	0.00273338	xylem cysteine peptidase 2
254578_at	At4g19410	-0.765312	0.00270694	Pectinacetylesterase family protein
250295_at	At5g13390	-1.17474	0.0026703	no exine formation 1
255332_at	At4g04340	-0.752117	0.00265599	ERD (early-responsive to dehydration stress) family protein
248817_at	At5g47020	-0.683787	0.00261054	unknown protein; FUNCTIONS IN: molecular_function unknown; INVOLVED IN: biological_process unknown; LOCATED IN: endomembrane system; EXPRESSED IN: 23 plant structures; EXPRESSED DURING: 13 growth stages; BEST Arabidopsis thaliana protein match is: unknown protein (TAIR:AT5G11700.2); Has 1807 Blast hits to 1807 proteins in 277 species: Archae - 0; Bacteria - 0; Metazoa - 736; Fungi - 347; Plants -…
245196_at	At1g67750	-1.37225	0.00261054	Pectate lyase family protein
258368_at	At3g14240	-1.02971	0.00260524	Subtilase family protein
246245_at	At4g36440	-0.675347	0.00257416	unknown protein; FUNCTIONS IN: molecular_function unknown; INVOLVED IN: biological_process unknown; LOCATED IN: endomembrane system; EXPRESSED IN: 24 plant structures; EXPRESSED DURING: 15 growth stages; Has 41 Blast hits to 41 proteins in 14 species: Archae - 0; Bacteria - 0; Metazoa - 0; Fungi - 0; Plants - 41; Viruses - 0; Other Eukaryotes - 0 (source: NCBI BLink).
247627_at	At5g60360	-0.883172	0.00253194	aleurain-like protease
254785_at	At4g12730	-1.27363	0.00252351	FASCICLIN-like arabinogalactan 2
266993_at	At2g39210	-0.955918	0.00252351	Major facilitator superfamily protein
255928_at	At1g12640	-0.83992	0.00248134	MBOAT (membrane bound O-acyl transferase) family protein
262575_at	At1g15210	-1.26778	0.00248134	pleiotropic drug resistance 7
253480_at	At4g31840	-0.831669	0.00248134	early nodulin-like protein 15
263219_at	At1g30600	-1.23706	0.00239085	Subtilase family protein
249204_at	At5g42570	-0.966798	0.00236247	B-cell receptor-associated 31-like
256711_at	At3g30390	-0.929033	0.00228618	Transmembrane amino acid transporter family protein
259173_at	At3g03640	-1.16584	0.00227954	beta glucosidase 25
250909_at	At5g03700	-1.09502	0.00227954	D-mannose binding lectin protein with Apple-like carbohydrate-binding domain
253470_s_at	At4g32210;At5g09600	-0.696841	0.00225949	[AT4G32210, succinate dehydrogenase 3-2];[AT5G09600, succinate dehydrogenase 3-1]
260820_at	At1g06840	-0.876315	0.00218682	Leucine-rich repeat protein kinase family protein
259504_at	At1g15690	-0.88021	0.00215885	Inorganic H pyrophosphatase family protein
250336_at	At5g11720	-0.904095	0.00215885	Glycosyl hydrolases family 31 protein
263105_at	At2g05320	-0.858443	0.00212092	beta-1,2-N-acetylglucosaminyltransferase II
246143_at	At5g19980	-1.08007	0.00210272	golgi nucleotide sugar transporter 4
254363_at	At4g22010	-0.823093	0.00207915	SKU5 similar 4
247996_at	At5g56170	-0.876945	0.0020216	LORELEI-LIKE-GPI-ANCHORED PROTEIN 1
249923_at	At5g19120	-1.00266	0.0020216	Eukaryotic aspartyl protease family protein
252406_at	At3g47670	-1.02595	0.00201416	Plant invertase/pectin methylesterase inhibitor superfamily protein
253191_at	At4g35350	-1.31784	0.00201416	xylem cysteine peptidase 1
245789_at	At1g32090	-1.34041	0.00196621	early-responsive to dehydration stress protein (ERD4)
245065_at	At2g39750	-0.767874	0.00193089	S-adenosyl-L-methionine-dependent methyltransferases superfamily protein
266215_at	At2g06850	-0.667031	0.00191431	xyloglucan endotransglucosylase/hydrolase 4
245151_at	At2g47550	-1.16703	0.00190136	Plant invertase/pectin methylesterase inhibitor superfamily
267318_at	At2g34770	-0.98309	0.00183419	fatty acid hydroxylase 1
259845_at	At1g73590	-0.873481	0.00183419	Auxin efflux carrier family protein
254336_at	At4g22050	-0.805276	0.00182496	Eukaryotic aspartyl protease family protein
251840_at	At3g54960	-0.766181	0.00181604	PDI-like 1-3
267606_at	At2g26640	-0.810553	0.00180465	3-ketoacyl-CoA synthase 11
260386_at	At1g74010	-1.27445	0.00180007	Calcium-dependent phosphotriesterase superfamily protein
254226_at	At4g23690	-0.87058	0.00180007	Disease resistance-responsive (dirigent-like protein) family protein
250645_at	At5g06700	-1.14962	0.00178398	Plant protein of unknown function (DUF828)
255738_at	At1g25570	-0.950209	0.00177261	Di-glucose binding protein with Leucine-rich repeat domain
259683_at	At1g63050	-0.848864	0.00170602	MBOAT (membrane bound O-acyl transferase) family protein
250625_at	At5g07340	-1.1271	0.00166757	Calreticulin family protein
265414_at	At2g16660	-0.833987	0.00166757	Major facilitator superfamily protein
260897_at	At1g29330	-0.667693	0.00163097	ER lumen protein retaining receptor family protein
249187_at	At5g43060	-1.02749	0.00163097	Granulin repeat cysteine protease family protein
246029_at	At5g21090	-0.929376	0.00155072	Leucine-rich repeat (LRR) family protein
253379_at	At4g33330	-0.986421	0.00150383	plant glycogenin-like starch initiation protein 3
264377_at	At2g25060	-0.950487	0.00148395	early nodulin-like protein 14
250635_at	At5g07510	-0.887319	0.00148395	glycine-rich protein 14
260557_at	At2g43610	-1.56556	0.00146087	Chitinase family protein
265849_at	At2g35736	-0.834514	0.00143479	unknown protein; FUNCTIONS IN: molecular_function unknown; INVOLVED IN: biological_process unknown; LOCATED IN: endomembrane system; EXPRESSED IN: 22 plant structures; EXPRESSED DURING: 13 growth stages; BEST Arabidopsis thaliana protein match is: unknown protein (TAIR:AT4G25225.1); Has 78 Blast hits to 78 proteins in 13 species: Archae - 0; Bacteria - 0; Metazoa - 0; Fungi - 0; Plants - 78; Viru…
262109_at	At1g02730	-1.0973	0.00142391	cellulose synthase-like D5
254111_at	At4g24890	-0.824673	0.00142391	purple acid phosphatase 24
257939_at	At3g19930	-0.906412	0.00140298	sugar transporter 4
248042_at	At5g55960	-0.958768	0.00138511	unknown protein; CONTAINS InterPro DOMAIN/s: Uncharacterised protein family UPF0118 (InterPro:IPR002549); Has 30201 Blast hits to 17322 proteins in 780 species: Archae - 12; Bacteria - 1396; Metazoa - 17338; Fungi - 3422; Plants - 5037; Viruses - 0; Other Eukaryotes - 2996 (source: NCBI BLink).
254456_at	At4g21150	-1.00794	0.00138173	ribophorin II (RPN2) family protein
256908_at	At3g24040	-1.12021	0.00138173	Core-2/I-branching beta-1,6-N-acetylglucosaminyltransferase family protein
252439_at	At3g47400	-1.21143	0.00135824	Plant invertase/pectin methylesterase inhibitor superfamily
252040_at	At3g52060	-1.23432	0.00133569	Core-2/I-branching beta-1,6-N-acetylglucosaminyltransferase family protein
250670_at	At5g06860	-1.05043	0.00131539	polygalacturonase inhibiting protein 1
253582_at	At4g30670	-1.04892	0.00131385	Putative membrane lipoprotein
266718_at	At2g46800	-0.79482	0.00131385	zinc transporter of Arabidopsis thaliana
257816_at	At3g25140	-0.849889	0.00128563	Nucleotide-diphospho-sugar transferases superfamily protein
260501_at	At2g41770	-0.913626	0.00128563	Protein of unknown function (DUF288)
257697_at	At3g12700	-1.25755	0.00126068	Eukaryotic aspartyl protease family protein
249439_at	At5g40020	-1.49336	0.00122513	Pathogenesis-related thaumatin superfamily protein
245982_at	At5g13170	-0.954741	0.00122513	senescence-associated gene 29
262504_at	At1g21750	-1.18331	0.00122513	PDI-like 1-1
245957_at	At5g19590	-0.902458	0.00121857	Protein of unknown function, DUF538
249846_at	At5g23630	-0.882636	0.00114583	phosphate deficiency response 2
250059_at	At5g17820	-1.55651	0.00114183	Peroxidase superfamily protein
262118_at	At1g02850	-1.09915	0.00111181	beta glucosidase 11
263942_at	At2g35860	-1.37693	0.00111181	FASCICLIN-like arabinogalactan protein 16 precursor
260896_at	At1g29310	-0.816251	0.00108779	SecY protein transport family protein
254761_at	At4g13195	-1.20618	0.00102085	CLAVATA3/ESR-RELATED 44
247251_at	At5g64740	-0.921102	0.000973606	cellulose synthase 6
247552_at	At5g60920	-1.04357	0.000973606	COBRA-like extracellular glycosyl-phosphatidyl inositol-anchored protein family
257952_at	At3g21770	-0.883636	0.000973606	Peroxidase superfamily protein
250180_at	At5g14450	-0.935471	0.000973606	GDSL-like Lipase/Acylhydrolase superfamily protein
257202_at	At3g23750	-0.893692	0.000959291	Leucine-rich repeat protein kinase family protein
251804_at	At3g55430	-1.03724	0.000959291	O-Glycosyl hydrolases family 17 protein
256865_at	At3g23820	-1.29355	0.000957072	UDP-D-glucuronate 4-epimerase 6
250646_at	At5g06720	-1.34859	0.000957072	peroxidase 2
258369_at	At3g14310	-1.26074	0.000949215	pectin methylesterase 3
250253_at	At5g13640	-1.1067	0.000949215	phospholipid:diacylglycerol acyltransferase
254827_at	At4g12650	-1.22563	0.000933303	Endomembrane protein 70 protein family
246389_at	At1g77380	-0.968891	0.000932266	amino acid permease 3
250209_at	At5g14030	-0.85604	0.000932266	translocon-associated protein beta (TRAPB) family protein
247937_at	At5g57110	-1.15737	0.000932266	autoinhibited Ca2+ -ATPase, isoform 8
256847_at	At3g27950	-1.13161	0.000921775	GDSL-like Lipase/Acylhydrolase superfamily protein
259014_at	At3g07320	-1.35778	0.000905164	O-Glycosyl hydrolases family 17 protein
253925_at	At4g26690	-1.97622	0.000900279	PLC-like phosphodiesterase family protein
249763_at	At5g24010	-0.831021	0.000892898	Protein kinase superfamily protein
247459_at	At5g62200	-0.867097	0.000819946	Embryo-specific protein 3, (ATS3)
264611_at	At1g04680	-1.17361	0.000814343	Pectin lyase-like superfamily protein
258852_at	At3g06300	-1.00665	0.000813999	P4H isoform 2
258480_at	At3g02640	-0.870059	0.000759414	unknown protein; BEST Arabidopsis thaliana protein match is: unknown protein (TAIR:AT5G16250.1); Has 96 Blast hits to 96 proteins in 16 species: Archae - 0; Bacteria - 0; Metazoa - 0; Fungi - 0; Plants - 95; Viruses - 0; Other Eukaryotes - 1 (source: NCBI BLink).
250669_at	At5g06870	-1.21638	0.000676685	polygalacturonase inhibiting protein 2
252550_at	At3g45870	-0.996657	0.000665051	nodulin MtN21 /EamA-like transporter family protein
246030_at	At5g21105	-0.874853	0.000659752	Plant L-ascorbate oxidase
267006_at	At2g34190	-1.10495	0.000647251	Xanthine/uracil permease family protein
263689_at	At1g26820	-1.90827	0.000634245	ribonuclease 3
257896_at	At3g16920	-1.24116	0.000613359	chitinase-like protein 2
263628_at	At2g04780	-1.21502	0.000576516	FASCICLIN-like arabinoogalactan 7
252139_at	At3g51050	-1.14533	0.000560718	FG-GAP repeat-containing protein
254618_at	At4g18780	-1.28117	0.000553264	cellulose synthase family protein
265377_at	At2g05790	-0.980382	0.000549936	O-Glycosyl hydrolases family 17 protein
260587_at	At1g53210	-1.03145	0.000549936	sodium/calcium exchanger family protein / calcium-binding EF hand family protein
252886_at	At4g39350	-0.93747	0.000549936	cellulose synthase A2
258183_at	At3g21550	-1.64834	0.000504361	DUF679 domain membrane protein 2
259723_at	At1g60960	-1.09118	0.000502544	iron regulated transporter 3
256110_at	At1g16900	-0.860804	0.000489452	Alg9-like mannosyltransferase family
264249_at	At1g78920	-1.24321	0.000489452	vacuolar H+-pyrophosphatase 2
262846_at	At1g14670	-1.56734	0.000489452	Endomembrane protein 70 protein family
250505_at	At5g09870	-1.26184	0.000489452	cellulose synthase 5
256579_at	At3g28720	-1.06145	0.000468839	unknown protein; FUNCTIONS IN: molecular_function unknown; INVOLVED IN: biological_process unknown; LOCATED IN: cellular_component unknown; EXPRESSED IN: 25 plant structures; EXPRESSED DURING: 13 growth stages; BEST Arabidopsis thaliana protein match is: unknown protein (TAIR:AT5G58100.1); Has 1610 Blast hits to 344 proteins in 85 species: Archae - 0; Bacteria - 567; Metazoa - 95; Fungi - 71; Pla…
248100_at	At5g55180	-1.35218	0.000468839	O-Glycosyl hydrolases family 17 protein
265066_at	At1g03870	-1.42238	0.000458843	FASCICLIN-like arabinoogalactan 9
250933_at	At5g03170	-1.58448	0.000447054	FASCICLIN-like arabinogalactan-protein 11
252395_at	At3g47950	-0.98009	0.000438072	H(+)-ATPase 4
251323_at	At3g61580	-1.16893	0.000429972	Fatty acid/sphingolipid desaturase
260950_s_at	At1g06120;At1g06090	-1.53445	0.000372484	[AT1G06120, Fatty acid desaturase family protein];[AT1G06090, Fatty acid desaturase family protein]
247327_at	At5g64120	-1.04117	0.000359128	Peroxidase superfamily protein
263904_at	At2g36380	-1.28128	0.000357895	pleiotropic drug resistance 6
256516_at	At1g66150	-1.19429	0.000357895	transmembrane kinase 1
264960_at	At1g76930	-2.22434	0.000311965	extensin 4
253090_at	At4g36360	-1.10923	0.000303259	beta-galactosidase 3
256074_at	At1g18260	-0.985473	0.000296059	HCP-like superfamily protein
246920_at	At5g25090	-1.14405	0.000264604	early nodulin-like protein 13
249045_at	At5g44380	-1.72227	0.000252068	FAD-binding Berberine family protein
261728_at	At1g76160	-0.935982	0.000232196	SKU5 similar 5
258826_at	At3g07160	-1.17601	0.000222883	glucan synthase-like 10
263891_at	At2g36850	-1.12058	0.000216376	glucan synthase-like 8
261279_at	At1g05850	-0.982562	0.000215584	Chitinase family protein
253428_at	At4g32410	-1.40211	0.000199836	cellulose synthase 1
247186_at	At5g65470	-1.27242	0.000188011	O-fucosyltransferase family protein
266464_at	At2g47800	-1.25867	0.000174653	multidrug resistance-associated protein 4
265005_at	At1g61667	-1.21034	0.00016333	Protein of unknown function, DUF538
252997_at	At4g38400	-1.10958	0.00015895	expansin-like A2
267094_at	At2g38080	-1.50215	0.000157284	Laccase/Diphenol oxidase family protein
252606_at	At3g45010	-1.4319	0.000143135	serine carboxypeptidase-like 48
263249_at	At2g31360	-1.12759	0.000141157	16:0delta9 desaturase 2
250200_at	At5g14130	-2.22341	0.000129918	Peroxidase superfamily protein
249070_at	At5g44030	-1.48616	0.000129918	cellulose synthase A4
253332_at	At4g33420	-1.31368	0.000129918	Peroxidase superfamily protein
245697_at	At5g04200	-1.43833	0.000129918	metacaspase 9
267592_at	At2g39710	-1.33681	0.000126447	Eukaryotic aspartyl protease family protein
253666_at	At4g30270	-1.0412	0.0001218	xyloglucan endotransglucosylase/hydrolase 24
250958_at	At5g03260	-1.49125	0.000109781	laccase 11
260262_at	At1g68470	-1.00674	0.000109692	Exostosin family protein
262630_at	At1g06520	-1.21805	9.06284e-05	glycerol-3-phosphate acyltransferase 1
262263_at	At1g70940	-1.23485	7.03741e-05	Auxin efflux carrier family protein
248382_at	At5g51890	-1.24018	7.03741e-05	Peroxidase superfamily protein
246425_at	At5g17420	-1.15775	6.93808e-05	Cellulose synthase family protein
254340_at	At4g22120	-1.49083	5.33748e-05	ERD (early-responsive to dehydration stress) family protein
265845_at	At2g35610	-1.17987	5.33748e-05	xyloglucanase 113
250422_at	At5g10840	-1.27459	5.33748e-05	Endomembrane protein 70 protein family
252989_at	At4g38420	-1.55608	5.26374e-05	SKU5 similar 9
253609_at	At4g30190	-1.49871	5.25742e-05	H(+)-ATPase 2
250702_at	At5g06730	-1.18676	5.22635e-05	Peroxidase superfamily protein
266022_at	At2g05920	-1.67431	4.98314e-05	Subtilase family protein
264020_at	At2g21160	-1.14309	4.64613e-05	Translocon-associated protein (TRAP), alpha subunit
246923_at	At5g25100	-1.17446	4.58413e-05	Endomembrane protein 70 protein family
250377_at	At5g11560	-1.36199	4.135e-05	catalytics
265222_at	At2g01970	-1.45613	3.45285e-05	Endomembrane protein 70 protein family
245262_at	At4g16563	-2.02268	3.00432e-05	Eukaryotic aspartyl protease family protein
264001_at	At2g22420	-1.56424	2.56649e-05	Peroxidase superfamily protein
259328_at	At3g16440	-1.44658	2.39658e-05	myrosinase-binding protein-like protein-300B
247494_at	At5g61790	-1.31321	2.39658e-05	calnexin 1
249046_at	At5g44400	-1.55256	2.123e-05	FAD-binding Berberine family protein
247069_at	At5g66920	-1.4721	1.0406e-05	SKU5 similar 17
